# Supplementary material for: Removal of developmentally regulated microexons has a minimal impact on larval zebrafish brain morphology and function
Source: eLife. 2025 Nov 18;13:RP101790. doi: 10.7554/eLife.101790 (PMC12626420; doi:10.7554/eLife.101790)
Supplement: Figure 1—source data 1. [file elife-101790-fig1-data1.csv]

	12	24	36	48	72
dop1a	0.4677318696	0.5070619626	0.4725123032	0.8917686967	0.8858384142
arhgap21a	0	0.08005366862	0.4034323281	0.7286468979	0.7464466624
cpeb4a	-1	-1	0.5825566223	0.9562062224	1
cpeb4b	0.07231365504	0.3893556063	0.6559619347	0.8120295323	0.8670141225
ergic3	0.6524997996	0.7337776891	0.7436688404	0.8050841245	0.6759753351
fryl-1	0.07234103024	0.3893556063	0.6559619347	0.8120295323	0.8670141225
frya	0	0.07692053338	0.2684099368	0.2579308628	0.7567967148
gpc6a	0	0.0196392744	0.1617701917	0.2984135796	0.8237100916
mapk8ip3	0	0.6306368663	0.6653596077	0.9201191015	0.8884910031
meaf6	-1	-1	0	0.5902021183	0.778415873
mink1	0	0	0	0.1414100896	0.5346258526
nckap1	0	0	0.08956099269	0.3392301719	0.5010948728
ptprd-1	0	0	0.3981956069	0.683243595	0.857745573
ptprfa	0	0	0.06701351556	0.5190478428	0.7118437937
ptpfrb	0	0	0	0.135075807	0.3814443268
pus7	0	0	0.1280762363	0.4460588118	0.4343499764
rapgef2	0.10602323	0.5039173036	0.643476046	0.8488502137	0.8479510366
sgip1a	-1	0.416720975	0.269329599	0.08406719994	0.07835709659
sptan1	0.009074809736	0.3035533292	0.6297113397	0.8935027908	1
suco	0.5333425428	0.5858554333	0.5744575745	0.7184641543	0.80766392
synj1-1	0	0.05705430428	0.4475806225	0.6683758679	0.821660739
synj1-2	0.04980833562	0.08281309266	0.5402765098	0.9373703027	0.9447673244
trappc13	0.4939047913	0.5796344524	0.4378575855	-1	0.2765170572
ttc28	0.4838248987	0.5655576099	0.6033713011	0.8840129888	0.8858024622
abi2b	0	0.1520420424	0.3919382045	0.6456592033	0.7290646471
adgrl2a-1	0	0	0	0.001756389579	0.1096780496
ap1g1	0	0.1241183978	0.3759120991	0.4570819125	0.5389942663
caska	0	0	0.2808623536	0.5479742186	0.7454428386
ckap5	0	0	0.09430107017	0.2420212404	0.3391625718
clec16a	0.2008972387	0.3033102091	0.3754897575	0.4446504499	0.50352583
dock4	0.1527280621	0.6564980979	0.9222905907	1	1
kcnma1a	0	0	0.04941991727	0.1248261798	0.2286453502
kif1b	0	0.3846443509	0.6981272368	0.7602976031	0.7579577324
vti1a	0	0.06511663784	0.08503800951	0.3025988956	0.4201847364
tenm4-2	0	0.09355392596	0.3282650909	0.7391134868	0.8267487389
abi2a	0	0	0.1278694681	0.2396757103	0.3856865415
clasp2	0.06362714272	0.09977233431	0.3636088789	0.4932557052	0.5796173358
dctn4	0.2271979417	0.3532190093	0.7938797929	0.6796453912	0.7211069538
dip2cb	0.7312673851	0.8597012905	0.5509701056	0.6388440462	0.5166086391
scyl2	0	0.1237458553	0.6556103845	0.6760098723	0.8418899106
dock4b	0	0.202033076	0.5495384434	0.8013951465	0.7824933868
fryb	0	0.3379419737	0.9263532739	0.8819995045	0.8691748774
eif4g3b	0	0.183954811	0.2816015151	0.4428951102	0.5589582962
nav3	-1	0.9156023206	0.4726724644	0.2845057312	0.4220260526
med23	0	0.07234588661	0.131107892	0.1246374956	0.2042829322
mef2ca	0	0.175105836	0	0	0.4946268231
ptprub	0.7868546077	-1	0.7588462119	0.8102010106	0.7554444072
csnk1g1	0.005063048078	0.121462839	0.1738743811	0.2556545445	0.3868436129
dip2ca	-1	0.06582757736	0.06027716044	0.09895460062	0.2285079137
eprs1	0	0	0.03240031711	0.07508367358	0.1413396612
fnbp1b	-1	-1	-1	-1	0.7781097636
macf1a	0.7065423454	0.8314554941	0.9266085023	0.9316144637	0.9538191614
nrg2b	-1	0.8486004323	0.7579328441	0.7627889736	0.7589877603
pleca	0	0	0.1852574062	0.1409898451	0.259757973
nrg2a	-1	0.7217028353	0.8648664379	0.8893650992	0.943490172
ppfia4	-1	0.8607766742	0.9155088816	0.853845119	0.9396973756
ptprsa	-1	0.03665526645	0.04576706982	0.09031324937	0.2079623683
sgce	0.9016412202	0.7007570619	0.3669401011	0.380956676	0.3510082213
trrap	0	0.0262105839	0.1823080559	0.4193136729	0.4917187301
tenm3	0	0.0948326282	0.4156852912	0.5565235546	0.6752483142
ptprk	0.5666479431	0.6558562022	0.5073167258	0.726013818	0.6790680236
ptprua	1	1	1	1	1
camta1b	-1	0.6262705353	0.8932910815	1	1
nrxn1a	0.1767079762	0.4224981613	0.413573087	0.3894515292	0.3430414508
tenm2	1	1	1	1	1
l1cama	1	1	1	1	1
dip2a	0	0	0	0	0
kcnq5a	0	0.8766462112	0.5608432833	0.7015552476	0.5808821545
mon2	0.03970996201	0.08849049832	0.1602766383	0.1891396877	0.4103509913
mroh1	1	0.6942068077	0.5510321978	0.5232935639	0.2030460578
ppfia2	-1	-1	-1	-1	0
ppp6r3	0	0.2121872431	0.5219690122	0.6586191283	0.8111719411
ptk2ab-2	0	0.2538911959	0.2985729099	0.5946277875	0.8986917121
ptk2ab-1	0.4746108784	0.5612638073	0.7826978666	0.8511677651	0.8840479917
sgip1b	0.2515639341	0.2499430941	0.5850201114	0.6665454424	0.7815096182
adgrl2a-2	0	0	0.1389158704	0.2873074226	0.5394504275
cacn3b	0	0.6863018032	0.9372255544	0.8958609953	0.9832910334
adgrl2b	0	0	0.05434852093	0.1437599383	0.3980524577
camta1a	0	0	0.1205262408	0.2340620877	0.6095148718
nrg1	0	1	0.8703926714	0.6829764704	0.7491227916
tenm4-1	0	0.05297868413	0.07093541867	0.4099884745	0.462436746
robo1	1	1	0.7243045082	0.5628720655	0.4126606401
ptprd-2	0	0	0.2624237226	0.4743059542	0.6864907797
