# Supplementary material for: Removal of developmentally regulated microexons has a minimal impact on larval zebrafish brain morphology and function
Source: eLife. 2025 Nov 18;13:RP101790. doi: 10.7554/eLife.101790 (PMC12626420; doi:10.7554/eLife.101790)
Supplement: Figure 2—source data 1. — Raw data is available in Zenodo. [file elife-101790-fig2-data1.zip › selectedset_baseline_microexon/negmeansepsign2HM_ssmd_baseline_pvals_sgip1a-ME_Box3_2023-05-02_MK_me_linearmodel_24-sgip1aBox3_wt_vs_19-sgip1aBox3_hom_20420863_4294967294.csv]

	Assay Type	Assay	SSMD_x	Significance	Percents	SSMD_y
0	Frequency of movement [day]	279	279	279	0.05734767025089606	-0.4283975771326115
1	Frequency of movement [night]	235	235	235	0.09361702127659574	-0.51938801828059
2	Location in well [day]	0	0	0	0.0	0.0
3	Location in well [night]	101	101	101	0.0891089108910891	-0.4850531865292244
4	Magnitude of movement [day]	337	337	337	0.008902077151335312	-0.447209701659196
5	Magnitude of movement [night]	283	283	283	0.01060070671378092	-0.5015847332699414
6	Seizure-like movement [day & night]	0	0	0	0.0	0.0
