# Supplementary material for: Removal of developmentally regulated microexons has a minimal impact on larval zebrafish brain morphology and function
Source: eLife. 2025 Nov 18;13:RP101790. doi: 10.7554/eLife.101790 (PMC12626420; doi:10.7554/eLife.101790)
Supplement: Figure 2—source data 1. — Raw data is available in Zenodo. [file elife-101790-fig2-data1.zip › selectedset_baseline_microexon/negmeansepsign2HM_ssmd_baseline_pvals_nrg2a-ME_Box5_2023-05-02_vb_me_linearmodel_17-nrg2aBox5_wt_vs_21-nrg2aBox5_hom_20881335_4294967294.csv]

	Assay Type	Assay	SSMD_x	Significance	Percents	SSMD_y
0	Frequency of movement [day]	279	279	279	0.0035842293906810036	-0.1091186586919389
1	Frequency of movement [night]	236	236	236	0.00423728813559322	-0.5471008750313407
2	Location in well [day]	0	0	0	0.0	0.0
3	Location in well [night]	102	102	102	0.11764705882352941	-0.6034556202875737
4	Magnitude of movement [day]	337	337	337	0.011869436201780416	-0.6396486236177876
5	Magnitude of movement [night]	282	282	282	0.028368794326241134	-0.5709153166524626
6	Seizure-like movement [day & night]	0	0	0	0.0	0.0
