# Supplementary material for: Removal of developmentally regulated microexons has a minimal impact on larval zebrafish brain morphology and function
Source: eLife. 2025 Nov 18;13:RP101790. doi: 10.7554/eLife.101790 (PMC12626420; doi:10.7554/eLife.101790)
Supplement: Figure 2—source data 1. — Raw data is available in Zenodo. [file elife-101790-fig2-data1.zip › selectedset_baseline_microexon/negmeansepsign2HM_ssmd_baseline_pvals_synj1-2-ME_Box12_2023-02-21_CC_me_linearmodel_19-synj1-2-ME_wt_vs_22-synj1-2-ME_hom_19971349_4294967294.csv]

	Assay Type	Assay	SSMD_x	Significance	Percents	SSMD_y
0	Frequency of movement [day]	277	277	277	0.2490974729241877	-0.468775229297813
1	Frequency of movement [night]	236	236	236	0.00847457627118644	-0.19912443824905016
2	Location in well [day]	0	0	0	0.0	0.0
3	Location in well [night]	0	0	0	0.0	0.0
4	Magnitude of movement [day]	341	341	341	0.10263929618768329	-0.51010517223374
5	Magnitude of movement [night]	284	284	284	0.014084507042253521	-0.462409178977771
6	Seizure-like movement [day & night]	0	0	0	0.0	0.0
