# Supplementary material for: Removal of developmentally regulated microexons has a minimal impact on larval zebrafish brain morphology and function
Source: eLife. 2025 Nov 18;13:RP101790. doi: 10.7554/eLife.101790 (PMC12626420; doi:10.7554/eLife.101790)
Supplement: Figure 2—source data 1. — Raw data is available in Zenodo. [file elife-101790-fig2-data1.zip › selectedset_baseline_microexon/negmeansepsign2HM_ssmd_baseline_pvals_vav2-ME_Box1_2_7_22_CC_me_linearmodel_20-vav2_wt_vs_20-vav2_hom_12852425_4294967294.csv]

	Assay Type	Assay	SSMD_x	Significance	Percents	SSMD_y
0	Frequency of movement [day]	288	288	288	0.08333333333333333	-0.5011266090794653
1	Frequency of movement [night]	248	248	248	0.03225806451612903	-0.5252183310700785
2	Location in well [day]	127	127	127	0.031496062992125984	-0.5490597153487969
3	Location in well [night]	107	107	107	0.2523364485981308	-0.44300811839214504
4	Magnitude of movement [day]	348	348	348	0.005747126436781609	-0.5912386668284113
5	Magnitude of movement [night]	294	294	294	0.013605442176870748	-0.5251004405033263
6	Seizure-like movement [day & night]	49	49	49	0.0	0.0
