# Supplementary material for: Removal of developmentally regulated microexons has a minimal impact on larval zebrafish brain morphology and function
Source: eLife. 2025 Nov 18;13:RP101790. doi: 10.7554/eLife.101790 (PMC12626420; doi:10.7554/eLife.101790)
Supplement: Figure 2—source data 1. — Raw data is available in Zenodo. [file elife-101790-fig2-data1.zip › selectedset_baseline_microexon/posmeansepsign2HM_ssmd_baseline_pvals_dop1a-ME_Box7_2023-06-06_MK_me_linearmodel_14-dop1aBox7_wt_vs_15-dop1aBox7_hom_20667133_4294967294.csv]

	Assay Type	Assay	SSMD_x	Significance	Percents	SSMD_y
0	Frequency of movement [day]	266	266	266	0.0	0.0
1	Frequency of movement [night]	244	244	244	0.012295081967213115	0.4963828685803399
2	Location in well [day]	119	119	119	0.0	0.0
3	Location in well [night]	105	105	105	0.0	0.0
4	Magnitude of movement [day]	328	328	328	0.06707317073170732	0.6372890639268932
5	Magnitude of movement [night]	290	290	290	0.10344827586206896	0.638876742495859
6	Seizure-like movement [day & night]	41	41	41	0.12195121951219512	0.6589969150693173
