# Supplementary material for: Removal of developmentally regulated microexons has a minimal impact on larval zebrafish brain morphology and function
Source: eLife. 2025 Nov 18;13:RP101790. doi: 10.7554/eLife.101790 (PMC12626420; doi:10.7554/eLife.101790)
Supplement: Figure 2—source data 1. — Raw data is available in Zenodo. [file elife-101790-fig2-data1.zip › selectedset_baseline_microexon/negmeansepsign2HM_ssmd_baseline_pvals_dop1a-ME_Box7_2023-06-06_MK_me_linearmodel_14-dop1aBox7_wt_vs_15-dop1aBox7_hom_20667133_4294967294.csv]

	Assay Type	Assay	SSMD_x	Significance	Percents	SSMD_y
0	Frequency of movement [day]	266	266	266	0.22180451127819548	-0.6316016365560665
1	Frequency of movement [night]	244	244	244	0.040983606557377046	-0.5857997432678711
2	Location in well [day]	119	119	119	0.226890756302521	-0.510156392443216
3	Location in well [night]	105	105	105	0.7428571428571429	-0.8267437243127872
4	Magnitude of movement [day]	328	328	328	0.0	0.0
5	Magnitude of movement [night]	290	290	290	0.013793103448275862	-0.7406367760467445
6	Seizure-like movement [day & night]	41	41	41	0.0	0.0
