# Supplementary material for: Removal of developmentally regulated microexons has a minimal impact on larval zebrafish brain morphology and function
Source: eLife. 2025 Nov 18;13:RP101790. doi: 10.7554/eLife.101790 (PMC12626420; doi:10.7554/eLife.101790)
Supplement: Figure 2—source data 1. — Raw data is available in Zenodo. [file elife-101790-fig2-data1.zip › selectedset_baseline_microexon/posmeansepsign2HM_ssmd_baseline_pvals_dctn4-ME_Box1_3_1_22_CC_me_linearmodel_30-dctn4Box1_wt_vs_18-dctn4Box1_hom_15328263_4294967294.csv]

	Assay Type	Assay	SSMD_x	Significance	Percents	SSMD_y
0	Frequency of movement [day]	278	278	278	0.0	0.0
1	Frequency of movement [night]	235	235	235	0.00851063829787234	0.4597099322568459
2	Location in well [day]	124	124	124	0.0	0.0
3	Location in well [night]	0	0	0	0.0	0.0
4	Magnitude of movement [day]	339	339	339	0.02654867256637168	0.44309432715752184
5	Magnitude of movement [night]	281	281	281	0.0	0.0
6	Seizure-like movement [day & night]	0	0	0	0.0	0.0
