# Supplementary material for: Removal of developmentally regulated microexons has a minimal impact on larval zebrafish brain morphology and function
Source: eLife. 2025 Nov 18;13:RP101790. doi: 10.7554/eLife.101790 (PMC12626420; doi:10.7554/eLife.101790)
Supplement: Figure 2—source data 1. — Raw data is available in Zenodo. [file elife-101790-fig2-data1.zip › selectedset_baseline_microexon/posmeansepsign2HM_ssmd_baseline_pvals_tenm3-ME_Box7_2022_06_07_CC_me_linearmodel_19-tenm3_wt_vs_24-tenm3_hom_15995229_4294967294.csv]

	Assay Type	Assay	SSMD_x	Significance	Percents	SSMD_y
0	Frequency of movement [day]	291	291	291	0.006872852233676976	0.4517051937329134
1	Frequency of movement [night]	248	248	248	0.0	0.0
2	Location in well [day]	127	127	127	0.023622047244094488	0.3978192430131342
3	Location in well [night]	0	0	0	0.0	0.0
4	Magnitude of movement [day]	348	348	348	0.02586206896551724	0.4141726916017614
5	Magnitude of movement [night]	295	295	295	0.04067796610169491	0.5449594079404859
6	Seizure-like movement [day & night]	0	0	0	0.0	0.0
