# Supplementary material for: Removal of developmentally regulated microexons has a minimal impact on larval zebrafish brain morphology and function
Source: eLife. 2025 Nov 18;13:RP101790. doi: 10.7554/eLife.101790 (PMC12626420; doi:10.7554/eLife.101790)
Supplement: Figure 2—source data 1. — Raw data is available in Zenodo. [file elife-101790-fig2-data1.zip › selectedset_baseline_microexon/posmeansepsign2HM_ssmd_baseline_pvals_rapgef2-ME_Box2_2023-01-24_CC_mv_linearmodel_21-rapgef2Box2_wt_vs_21-rapgef2Box2_hom_20506397_4294967294.csv]

	Assay Type	Assay	SSMD_x	Significance	Percents	SSMD_y
0	Frequency of movement [day]	290	290	290	0.5344827586206896	0.5634389439168015
1	Frequency of movement [night]	236	236	236	0.059322033898305086	0.4759629322578353
2	Location in well [day]	126	126	126	0.047619047619047616	0.386636458039962
3	Location in well [night]	0	0	0	0.0	0.0
4	Magnitude of movement [day]	348	348	348	0.008620689655172414	0.37138727931490334
5	Magnitude of movement [night]	282	282	282	0.05673758865248227	0.49539259571381977
6	Seizure-like movement [day & night]	48	48	48	0.0	0.0
