# Supplementary material for: Removal of developmentally regulated microexons has a minimal impact on larval zebrafish brain morphology and function
Source: eLife. 2025 Nov 18;13:RP101790. doi: 10.7554/eLife.101790 (PMC12626420; doi:10.7554/eLife.101790)
Supplement: Figure 2—source data 1. — Raw data is available in Zenodo. [file elife-101790-fig2-data1.zip › selectedset_baseline_microexon/posmeansepsign2HM_ssmd_baseline_pvals_adgrl2a-1-ME_Box10_2022_08_12_CC_me_linearmodel_20-adgrl2a1Box10_wt_vs_15-adgrl2a1Box10_hom_15730599_4294967294.csv]

	Assay Type	Assay	SSMD_x	Significance	Percents	SSMD_y
0	Frequency of movement [day]	277	277	277	0.0	0.0
1	Frequency of movement [night]	0	0	0	0.0	0.0
2	Location in well [day]	124	124	124	0.0	0.0
3	Location in well [night]	101	101	101	0.0	0.0
4	Magnitude of movement [day]	339	339	339	0.02064896755162242	0.6116220149754824
5	Magnitude of movement [night]	284	284	284	0.11267605633802817	0.5729017744285799
6	Seizure-like movement [day & night]	47	47	47	0.0425531914893617	0.36711552939193837
