# Supplementary material for: Removal of developmentally regulated microexons has a minimal impact on larval zebrafish brain morphology and function
Source: eLife. 2025 Nov 18;13:RP101790. doi: 10.7554/eLife.101790 (PMC12626420; doi:10.7554/eLife.101790)
Supplement: Figure 2—source data 1. — Raw data is available in Zenodo. [file elife-101790-fig2-data1.zip › selectedset_baseline_microexon/posmeansepsign2HM_ssmd_baseline_pvals_med23-ME_Box7_4-19-22_BC_me_linearmodel_19-med23_wt_vs_20-med23_hom_13720452_4294967294.csv]

	Assay Type	Assay	SSMD_x	Significance	Percents	SSMD_y
0	Frequency of movement [day]	280	280	280	0.0	0.0
1	Frequency of movement [night]	0	0	0	0.0	0.0
2	Location in well [day]	0	0	0	0.0	0.0
3	Location in well [night]	100	100	100	0.03	0.5283338654697289
4	Magnitude of movement [day]	339	339	339	0.0471976401179941	0.5185674072420317
5	Magnitude of movement [night]	283	283	283	0.06007067137809187	0.5772618786722945
6	Seizure-like movement [day & night]	0	0	0	0.0	0.0
