# Supplementary material for: Removal of developmentally regulated microexons has a minimal impact on larval zebrafish brain morphology and function
Source: eLife. 2025 Nov 18;13:RP101790. doi: 10.7554/eLife.101790 (PMC12626420; doi:10.7554/eLife.101790)
Supplement: Figure 2—source data 1. — Raw data is available in Zenodo. [file elife-101790-fig2-data1.zip › selectedset_baseline_microexon/posmeansepsign2HM_ssmd_baseline_pvals_synj1-2-ME_Box8_2023-02-21_CC_me_linearmodel_15-synj12Box8_wt_vs_25-synj12Box8_hom_19996334_4294967294.csv]

	Assay Type	Assay	SSMD_x	Significance	Percents	SSMD_y
0	Frequency of movement [day]	276	276	276	0.007246376811594203	0.6455452633746912
1	Frequency of movement [night]	233	233	233	0.030042918454935622	0.5094803539179876
2	Location in well [day]	122	122	122	0.0	0.0
3	Location in well [night]	0	0	0	0.0	0.0
4	Magnitude of movement [day]	338	338	338	0.008875739644970414	0.5356352419157576
5	Magnitude of movement [night]	283	283	283	0.007067137809187279	0.580777117067226
6	Seizure-like movement [day & night]	0	0	0	0.0	0.0
