# Supplementary material for: Removal of developmentally regulated microexons has a minimal impact on larval zebrafish brain morphology and function
Source: eLife. 2025 Nov 18;13:RP101790. doi: 10.7554/eLife.101790 (PMC12626420; doi:10.7554/eLife.101790)
Supplement: Figure 2—source data 1. — Raw data is available in Zenodo. [file elife-101790-fig2-data1.zip › selectedset_baseline_microexon/posmeansepsign2HM_ssmd_baseline_pvals_frya-ME_Box5_07_29_2021_CC_me_linearmodel_15-fryaBox5_wt_vs_8-fryaBox5_hom_11686385_4294967294.csv]

	Assay Type	Assay	SSMD_x	Significance	Percents	SSMD_y
0	Frequency of movement [day]	287	287	287	0.03832752613240418	0.6713305712403775
1	Frequency of movement [night]	236	236	236	0.0	0.0
2	Location in well [day]	128	128	128	0.0546875	0.7237537464821051
3	Location in well [night]	0	0	0	0.0	0.0
4	Magnitude of movement [day]	351	351	351	0.02564102564102564	0.7964452008908488
5	Magnitude of movement [night]	281	281	281	0.03202846975088968	0.6595881507976734
6	Seizure-like movement [day & night]	43	43	43	0.023255813953488372	0.5
