# Supplementary material for: Removal of developmentally regulated microexons has a minimal impact on larval zebrafish brain morphology and function
Source: eLife. 2025 Nov 18;13:RP101790. doi: 10.7554/eLife.101790 (PMC12626420; doi:10.7554/eLife.101790)
Supplement: Figure 2—source data 1. — Raw data is available in Zenodo. [file elife-101790-fig2-data1.zip › selectedset_baseline_microexon/negmeansepsign2HM_ssmd_baseline_pvals_nckap1-ME_Box1_07_08_2022_CC_me_linearmodel_18-nckap1_wt_vs_23-nckap1_hom_15317118_4294967294.csv]

	Assay Type	Assay	SSMD_x	Significance	Percents	SSMD_y
0	Frequency of movement [day]	268	268	268	0.3656716417910448	-0.6180470234656635
1	Frequency of movement [night]	248	248	248	0.024193548387096774	-0.5888168885675477
2	Location in well [day]	120	120	120	0.26666666666666666	-0.5869833934442834
3	Location in well [night]	0	0	0	0.0	0.0
4	Magnitude of movement [day]	328	328	328	0.009146341463414634	-0.3980825327660445
5	Magnitude of movement [night]	293	293	293	0.06484641638225255	-0.42749627338748075
6	Seizure-like movement [day & night]	0	0	0	0.0	0.0
