# Supplementary material for: Removal of developmentally regulated microexons has a minimal impact on larval zebrafish brain morphology and function
Source: eLife. 2025 Nov 18;13:RP101790. doi: 10.7554/eLife.101790 (PMC12626420; doi:10.7554/eLife.101790)
Supplement: Figure 2—source data 1. — Raw data is available in Zenodo. [file elife-101790-fig2-data1.zip › selectedset_baseline_microexon/negmeansepsign2HM_ssmd_baseline_pvals_sgce-ME_Box11_2_25_22_CC_me_linearmodel_17-sgce_wt_vs_17-sgce_hom_12901768_4294967294.csv]

	Assay Type	Assay	SSMD_x	Significance	Percents	SSMD_y
0	Frequency of movement [day]	277	277	277	0.0	0.0
1	Frequency of movement [night]	236	236	236	0.012711864406779662	-0.5462245819553667
2	Location in well [day]	122	122	122	0.0	0.0
3	Location in well [night]	103	103	103	0.0	0.0
4	Magnitude of movement [day]	339	339	339	0.0029498525073746312	-0.2940151482612966
5	Magnitude of movement [night]	282	282	282	0.0035460992907801418	-0.3294071025403612
6	Seizure-like movement [day & night]	0	0	0	0.0	0.0
