# Supplementary material for: Removal of developmentally regulated microexons has a minimal impact on larval zebrafish brain morphology and function
Source: eLife. 2025 Nov 18;13:RP101790. doi: 10.7554/eLife.101790 (PMC12626420; doi:10.7554/eLife.101790)
Supplement: Figure 2—source data 1. — Raw data is available in Zenodo. [file elife-101790-fig2-data1.zip › selectedset_baseline_microexon/negmeansepsign2HM_ssmd_baseline_pvals_robo1-ME_Box4_09_02_2021_KM_me_linearmodel_26-robo1Box4_wt_vs_16-robo1Box4_hom_11342171_4294967294.csv]

	Assay Type	Assay	SSMD_x	Significance	Percents	SSMD_y
0	Frequency of movement [day]	291	291	291	0.09278350515463918	-0.3965607471580493
1	Frequency of movement [night]	247	247	247	0.06882591093117409	-0.4037413661895736
2	Location in well [day]	128	128	128	0.015625	-0.30270561096837706
3	Location in well [night]	0	0	0	0.0	0.0
4	Magnitude of movement [day]	344	344	344	0.011627906976744186	-0.5158749019957336
5	Magnitude of movement [night]	294	294	294	0.0	0.0
6	Seizure-like movement [day & night]	56	56	56	0.0	0.0
