# Supplementary material for: Removal of developmentally regulated microexons has a minimal impact on larval zebrafish brain morphology and function
Source: eLife. 2025 Nov 18;13:RP101790. doi: 10.7554/eLife.101790 (PMC12626420; doi:10.7554/eLife.101790)
Supplement: Figure 2—source data 1. — Raw data is available in Zenodo. [file elife-101790-fig2-data1.zip › selectedset_baseline_microexon/negmeansepsign2HM_ssmd_baseline_pvals_nrg2b-ME_Box6_2023-05-30_MK_me_linearmodel_14-nrg2bBox6_wt_vs_25-nrg2bBox6_hom_20666980_4294967294.csv]

	Assay Type	Assay	SSMD_x	Significance	Percents	SSMD_y
0	Frequency of movement [day]	279	279	279	0.0035842293906810036	-0.0234435755545085
1	Frequency of movement [night]	230	230	230	0.0	0.0
2	Location in well [day]	124	124	124	0.1532258064516129	-0.578572008484876
3	Location in well [night]	103	103	103	0.009708737864077669	-0.4596966754822659
4	Magnitude of movement [day]	341	341	341	0.020527859237536656	-0.5232452274226689
5	Magnitude of movement [night]	285	285	285	0.010526315789473684	-0.6030999114922343
6	Seizure-like movement [day & night]	46	46	46	0.0	0.0
