# Supplementary material for: Removal of developmentally regulated microexons has a minimal impact on larval zebrafish brain morphology and function
Source: eLife. 2025 Nov 18;13:RP101790. doi: 10.7554/eLife.101790 (PMC12626420; doi:10.7554/eLife.101790)
Supplement: Figure 2—source data 1. — Raw data is available in Zenodo. [file elife-101790-fig2-data1.zip › selectedset_baseline_microexon/negmeansepsign2HM_ssmd_baseline_pvals_nrxn1a-ME_Box2_2021_12_03_CC_me_linearmodel_26-nrxn1aBox2_wt_vs_25-nrxn1aBox2_hom_11696068_4294967294.csv]

	Assay Type	Assay	SSMD_x	Significance	Percents	SSMD_y
0	Frequency of movement [day]	277	277	277	0.08303249097472924	-0.40653333753104215
1	Frequency of movement [night]	227	227	227	0.02643171806167401	-0.5035790389306102
2	Location in well [day]	122	122	122	0.01639344262295082	-0.46669117197642446
3	Location in well [night]	103	103	103	0.009708737864077669	-0.4063983680589744
4	Magnitude of movement [day]	337	337	337	0.0	0.0
5	Magnitude of movement [night]	282	282	282	0.0035460992907801418	-0.4763768290348658
6	Seizure-like movement [day & night]	0	0	0	0.0	0.0
