# Supplementary material for: Removal of developmentally regulated microexons has a minimal impact on larval zebrafish brain morphology and function
Source: eLife. 2025 Nov 18;13:RP101790. doi: 10.7554/eLife.101790 (PMC12626420; doi:10.7554/eLife.101790)
Supplement: Figure 2—source data 1. — Raw data is available in Zenodo. [file elife-101790-fig2-data1.zip › selectedset_baseline_microexon/posmeansepsign2HM_ssmd_baseline_pvals_synj1-1-ME_Box6_3_25_22_BC_me_linearmodel_19-synj11_wt_vs_22-synj11_hom_13438296_4294967294.csv]

	Assay Type	Assay	SSMD_x	Significance	Percents	SSMD_y
0	Frequency of movement [day]	279	279	279	0.010752688172043012	0.5025955198938482
1	Frequency of movement [night]	236	236	236	0.00847457627118644	0.29890187056642803
2	Location in well [day]	124	124	124	0.0	0.0
3	Location in well [night]	0	0	0	0.0	0.0
4	Magnitude of movement [day]	341	341	341	0.002932551319648094	0.2965969108260293
5	Magnitude of movement [night]	284	284	284	0.007042253521126761	0.5206060420609888
6	Seizure-like movement [day & night]	46	46	46	0.0	0.0
