# Supplementary material for: Removal of developmentally regulated microexons has a minimal impact on larval zebrafish brain morphology and function
Source: eLife. 2025 Nov 18;13:RP101790. doi: 10.7554/eLife.101790 (PMC12626420; doi:10.7554/eLife.101790)
Supplement: Figure 2—source data 1. — Raw data is available in Zenodo. [file elife-101790-fig2-data1.zip › selectedset_baseline_microexon/negmeansepsign2HM_ssmd_baseline_pvals_robo1-ME_Box6_12_10_21_BC_me_linearmodel_17-robo1Box6_wt_vs_21-robo1Box6_hom_11696882_4294967294.csv]

	Assay Type	Assay	SSMD_x	Significance	Percents	SSMD_y
0	Frequency of movement [day]	280	280	280	0.0	0.0
1	Frequency of movement [night]	235	235	235	0.00425531914893617	-0.5712715808808707
2	Location in well [day]	0	0	0	0.0	0.0
3	Location in well [night]	104	104	104	0.0	0.0
4	Magnitude of movement [day]	338	338	338	0.0	0.0
5	Magnitude of movement [night]	281	281	281	0.021352313167259787	-0.6472620180134888
6	Seizure-like movement [day & night]	0	0	0	0.0	0.0
