# Supplementary material for: Removal of developmentally regulated microexons has a minimal impact on larval zebrafish brain morphology and function
Source: eLife. 2025 Nov 18;13:RP101790. doi: 10.7554/eLife.101790 (PMC12626420; doi:10.7554/eLife.101790)
Supplement: Figure 2—source data 1. — Raw data is available in Zenodo. [file elife-101790-fig2-data1.zip › selectedset_baseline_microexon/negmeansepsign2HM_ssmd_baseline_pvals_frya-ME_Box1_2023-05023_mk_me_linearmodel_23-fryaBox1homlabel_wt_vs_13-fryaBox1homlabel_hom_20667481_4294967294.csv]

	Assay Type	Assay	SSMD_x	Significance	Percents	SSMD_y
0	Frequency of movement [day]	279	279	279	0.0	0.0
1	Frequency of movement [night]	235	235	235	0.0	0.0
2	Location in well [day]	124	124	124	0.0	0.0
3	Location in well [night]	102	102	102	0.0	0.0
4	Magnitude of movement [day]	341	341	341	0.011730205278592375	-0.5765819195529295
5	Magnitude of movement [night]	283	283	283	0.0035335689045936395	-0.5660149737882488
6	Seizure-like movement [day & night]	43	43	43	0.0	0.0
