# Supplementary material for: Removal of developmentally regulated microexons has a minimal impact on larval zebrafish brain morphology and function
Source: eLife. 2025 Nov 18;13:RP101790. doi: 10.7554/eLife.101790 (PMC12626420; doi:10.7554/eLife.101790)
Supplement: Figure 2—source data 1. — Raw data is available in Zenodo. [file elife-101790-fig2-data1.zip › selectedset_baseline_microexon/posmeansepsign2HM_ssmd_baseline_pvals_ptprsa-ME_Box5_2022-08-26_CC_me_linearmodel_22-ptprsac2Box5_wt_vs_22-ptprsac2Box5_hom_16255275_4294967294.csv]

	Assay Type	Assay	SSMD_x	Significance	Percents	SSMD_y
0	Frequency of movement [day]	280	280	280	0.014285714285714285	0.495358413362847
1	Frequency of movement [night]	0	0	0	0.0	0.0
2	Location in well [day]	0	0	0	0.0	0.0
3	Location in well [night]	102	102	102	0.0	0.0
4	Magnitude of movement [day]	337	337	337	0.002967359050445104	0.445455124828726
5	Magnitude of movement [night]	281	281	281	0.010676156583629894	0.5023320001201738
6	Seizure-like movement [day & night]	0	0	0	0.0	0.0
