# Supplementary material for: Removal of developmentally regulated microexons has a minimal impact on larval zebrafish brain morphology and function
Source: eLife. 2025 Nov 18;13:RP101790. doi: 10.7554/eLife.101790 (PMC12626420; doi:10.7554/eLife.101790)
Supplement: Figure 2—source data 1. — Raw data is available in Zenodo. [file elife-101790-fig2-data1.zip › selectedset_baseline_microexon/posmeansepsign2HM_ssmd_baseline_pvals_vti1a-ME_Box2_2023-03-03_CC_me_linearmodel_23-vti1aBox2_wt_vs_23-vti1aBox2_hom_19619324_4294967294.csv]

	Assay Type	Assay	SSMD_x	Significance	Percents	SSMD_y
0	Frequency of movement [day]	289	289	289	0.006920415224913495	0.26795713891369005
1	Frequency of movement [night]	236	236	236	0.00423728813559322	0.4137749084541522
2	Location in well [day]	126	126	126	0.031746031746031744	0.4965765196357633
3	Location in well [night]	103	103	103	0.009708737864077669	0.5195010296128024
4	Magnitude of movement [day]	348	348	348	0.040229885057471264	0.5023232533680606
5	Magnitude of movement [night]	282	282	282	0.0425531914893617	0.514993135407893
6	Seizure-like movement [day & night]	0	0	0	0.0	0.0
