# Supplementary material for: Removal of developmentally regulated microexons has a minimal impact on larval zebrafish brain morphology and function
Source: eLife. 2025 Nov 18;13:RP101790. doi: 10.7554/eLife.101790 (PMC12626420; doi:10.7554/eLife.101790)
Supplement: Figure 2—source data 1. — Raw data is available in Zenodo. [file elife-101790-fig2-data1.zip › selectedset_baseline_microexon/posmeansepsign2HM_ssmd_baseline_pvals_vav2-ME_Box3_4_26_22_BC_me_linearmodel_19-vav2_wt_vs_25-vav2_hom_13724364_4294967294.csv]

	Assay Type	Assay	SSMD_x	Significance	Percents	SSMD_y
0	Frequency of movement [day]	288	288	288	0.06944444444444445	0.3850285924952996
1	Frequency of movement [night]	230	230	230	0.0391304347826087	0.5139598620726704
2	Location in well [day]	126	126	126	0.5555555555555556	0.5500573442750502
3	Location in well [night]	104	104	104	0.22115384615384615	0.6413322411328205
4	Magnitude of movement [day]	351	351	351	0.0	0.0
5	Magnitude of movement [night]	284	284	284	0.0035211267605633804	0.30864653071795
6	Seizure-like movement [day & night]	0	0	0	0.0	0.0
