# Supplementary material for: Removal of developmentally regulated microexons has a minimal impact on larval zebrafish brain morphology and function
Source: eLife. 2025 Nov 18;13:RP101790. doi: 10.7554/eLife.101790 (PMC12626420; doi:10.7554/eLife.101790)
Supplement: Figure 2—source data 1. — Raw data is available in Zenodo. [file elife-101790-fig2-data1.zip › selectedset_baseline_microexon/posmeansepsign2HM_ssmd_baseline_pvals_ptprfa-ME_Box8_2023-07-25_MSC_me_linearmodel_12-ptprfaBox8_wt_vs_15-ptprfaBox8_hom_23181638_4294967294.csv]

	Assay Type	Assay	SSMD_x	Significance	Percents	SSMD_y
0	Frequency of movement [day]	290	290	290	0.08275862068965517	0.6736186412098983
1	Frequency of movement [night]	246	246	246	0.0	0.0
2	Location in well [day]	126	126	126	0.0	0.0
3	Location in well [night]	107	107	107	0.037383177570093455	0.48342248950866357
4	Magnitude of movement [day]	349	349	349	0.011461318051575931	0.47016355097145274
5	Magnitude of movement [night]	296	296	296	0.016891891891891893	0.6861962693988077
6	Seizure-like movement [day & night]	43	43	43	0.0	0.0
