# Supplementary material for: Removal of developmentally regulated microexons has a minimal impact on larval zebrafish brain morphology and function
Source: eLife. 2025 Nov 18;13:RP101790. doi: 10.7554/eLife.101790 (PMC12626420; doi:10.7554/eLife.101790)
Supplement: Figure 2—source data 1. — Raw data is available in Zenodo. [file elife-101790-fig2-data1.zip › selectedset_baseline_microexon/posmeansepsign2HM_ssmd_baseline_pvals_sgce-ME_Box11_2_25_22_CC_me_linearmodel_17-sgce_wt_vs_17-sgce_hom_12901768_4294967294.csv]

	Assay Type	Assay	SSMD_x	Significance	Percents	SSMD_y
0	Frequency of movement [day]	277	277	277	0.02527075812274368	0.5714225918785595
1	Frequency of movement [night]	236	236	236	0.0	0.0
2	Location in well [day]	122	122	122	0.03278688524590164	0.6244390136207995
3	Location in well [night]	103	103	103	0.07766990291262135	0.5838841309644133
4	Magnitude of movement [day]	339	339	339	0.0058997050147492625	0.31085397700900397
5	Magnitude of movement [night]	282	282	282	0.0	0.0
6	Seizure-like movement [day & night]	0	0	0	0.0	0.0
