# Supplementary material for: Removal of developmentally regulated microexons has a minimal impact on larval zebrafish brain morphology and function
Source: eLife. 2025 Nov 18;13:RP101790. doi: 10.7554/eLife.101790 (PMC12626420; doi:10.7554/eLife.101790)
Supplement: Figure 2—source data 1. — Raw data is available in Zenodo. [file elife-101790-fig2-data1.zip › selectedset_baseline_microexon/posmeansepsign2HM_ssmd_baseline_pvals_med23-ME_Box5_5-17-2022_CC_me_linearmodel_19-med23_wt_vs_23-med23_hom_14382421_4294967294.csv]

	Assay Type	Assay	SSMD_x	Significance	Percents	SSMD_y
0	Frequency of movement [day]	268	268	268	0.0	0.0
1	Frequency of movement [night]	247	247	247	0.012145748987854251	0.4249615572141285
2	Location in well [day]	0	0	0	0.0	0.0
3	Location in well [night]	107	107	107	0.009345794392523364	0.494441949832375
4	Magnitude of movement [day]	327	327	327	0.04892966360856269	0.5576625671234845
5	Magnitude of movement [night]	294	294	294	0.01020408163265306	0.5298819169404381
6	Seizure-like movement [day & night]	0	0	0	0.0	0.0
