# Supplementary material for: Removal of developmentally regulated microexons has a minimal impact on larval zebrafish brain morphology and function
Source: eLife. 2025 Nov 18;13:RP101790. doi: 10.7554/eLife.101790 (PMC12626420; doi:10.7554/eLife.101790)
Supplement: Figure 2—source data 1. — Raw data is available in Zenodo. [file elife-101790-fig2-data1.zip › selectedset_baseline_microexon/negmeansepsign2HM_ssmd_baseline_pvals_nckap1-ME_Box3_2023-02-21_CC_me_linearmodel_26-nckap1Box3_wt_vs_29-nckap1Box3_hom_20268036_4294967294.csv]

	Assay Type	Assay	SSMD_x	Significance	Percents	SSMD_y
0	Frequency of movement [day]	278	278	278	0.2158273381294964	-0.45608651449608484
1	Frequency of movement [night]	231	231	231	0.0	0.0
2	Location in well [day]	123	123	123	0.0	0.0
3	Location in well [night]	103	103	103	0.0	0.0
4	Magnitude of movement [day]	338	338	338	0.005917159763313609	-0.3547245445994056
5	Magnitude of movement [night]	284	284	284	0.017605633802816902	-0.4321882420976417
6	Seizure-like movement [day & night]	46	46	46	0.13043478260869565	-0.5073278886732819
