# Supplementary material for: Removal of developmentally regulated microexons has a minimal impact on larval zebrafish brain morphology and function
Source: eLife. 2025 Nov 18;13:RP101790. doi: 10.7554/eLife.101790 (PMC12626420; doi:10.7554/eLife.101790)
Supplement: Figure 2—source data 1. — Raw data is available in Zenodo. [file elife-101790-fig2-data1.zip › selectedset_baseline_microexon/negmeansepsign2HM_ssmd_baseline_pvals_csnk1g1-ME_Box10_2023-01-27_CC_me_linearmodel_29-csnk1g1Box10_wt_vs_25-csnk1g1Box10_hom_19166597_4294967294.csv]

	Assay Type	Assay	SSMD_x	Significance	Percents	SSMD_y
0	Frequency of movement [day]	0	0	0	0.0	0.0
1	Frequency of movement [night]	232	232	232	0.09051724137931035	-0.4369885863349787
2	Location in well [day]	0	0	0	0.0	0.0
3	Location in well [night]	103	103	103	0.0	0.0
4	Magnitude of movement [day]	339	339	339	0.0029498525073746312	-0.455751833802779
5	Magnitude of movement [night]	281	281	281	0.0071174377224199285	-0.522372756450975
6	Seizure-like movement [day & night]	47	47	47	0.06382978723404255	-0.39056458469333005
