# Supplementary material for: Removal of developmentally regulated microexons has a minimal impact on larval zebrafish brain morphology and function
Source: eLife. 2025 Nov 18;13:RP101790. doi: 10.7554/eLife.101790 (PMC12626420; doi:10.7554/eLife.101790)
Supplement: Figure 2—source data 1. — Raw data is available in Zenodo. [file elife-101790-fig2-data1.zip › selectedset_baseline_microexon/posmeansepsign2HM_ssmd_baseline_pvals_kcnma1a-ME_Box1_07_02_2021_KM_me_linearmodel_21-kcnma1aBox1_wt_vs_18-kcnma1aBox1_hom_9211172_4294967294.csv]

	Assay Type	Assay	SSMD_x	Significance	Percents	SSMD_y
0	Frequency of movement [day]	291	291	291	0.03436426116838488	0.5433615049345318
1	Frequency of movement [night]	0	0	0	0.0	0.0
2	Location in well [day]	0	0	0	0.0	0.0
3	Location in well [night]	103	103	103	0.0	0.0
4	Magnitude of movement [day]	351	351	351	0.09116809116809117	0.5233688359112957
5	Magnitude of movement [night]	285	285	285	0.03508771929824561	0.5253686361087391
6	Seizure-like movement [day & night]	54	54	54	0.018518518518518517	0.6044858523635073
