# Supplementary material for: Removal of developmentally regulated microexons has a minimal impact on larval zebrafish brain morphology and function
Source: eLife. 2025 Nov 18;13:RP101790. doi: 10.7554/eLife.101790 (PMC12626420; doi:10.7554/eLife.101790)
Supplement: Figure 2—source data 1. — Raw data is available in Zenodo. [file elife-101790-fig2-data1.zip › selectedset_baseline_microexon/posmeansepsign2HM_ssmd_baseline_pvals_ptprfa-ME_Box10_2023-07-11_vb_me_linearmodel_13-ptprfaBox10_wt_vs_20-ptprfaBox10_hom_21605520_4294967294.csv]

	Assay Type	Assay	SSMD_x	Significance	Percents	SSMD_y
0	Frequency of movement [day]	0	0	0	0.0	0.0
1	Frequency of movement [night]	231	231	231	0.10822510822510822	0.6438231883801112
2	Location in well [day]	128	128	128	0.0078125	0.6603690037729917
3	Location in well [night]	104	104	104	0.0673076923076923	0.6871542130763737
4	Magnitude of movement [day]	350	350	350	0.005714285714285714	0.6342326104097549
5	Magnitude of movement [night]	284	284	284	0.0035211267605633804	0.5764101182865682
6	Seizure-like movement [day & night]	55	55	55	0.05454545454545454	0.5558300333993634
