# Supplementary material for: Removal of developmentally regulated microexons has a minimal impact on larval zebrafish brain morphology and function
Source: eLife. 2025 Nov 18;13:RP101790. doi: 10.7554/eLife.101790 (PMC12626420; doi:10.7554/eLife.101790)
Supplement: Figure 2—source data 1. — Raw data is available in Zenodo. [file elife-101790-fig2-data1.zip › selectedset_baseline_microexon/posmeansepsign2HM_ssmd_baseline_pvals_eif4g3b-ME_Box2_2023-05-23_mk_me_linearmodel_16-eif4g3bBox2_wt_vs_15-eif4g3bBox2_hom_20508941_4294967294.csv]

	Assay Type	Assay	SSMD_x	Significance	Percents	SSMD_y
0	Frequency of movement [day]	279	279	279	0.0035842293906810036	0.4966257168707869
1	Frequency of movement [night]	236	236	236	0.012711864406779662	0.8725846628993228
2	Location in well [day]	123	123	123	0.024390243902439025	0.5948622808021743
3	Location in well [night]	103	103	103	0.0	0.0
4	Magnitude of movement [day]	339	339	339	0.1504424778761062	0.5864971882354229
5	Magnitude of movement [night]	280	280	280	0.02142857142857143	0.6166640201488636
6	Seizure-like movement [day & night]	0	0	0	0.0	0.0
