# Supplementary material for: Removal of developmentally regulated microexons has a minimal impact on larval zebrafish brain morphology and function
Source: eLife. 2025 Nov 18;13:RP101790. doi: 10.7554/eLife.101790 (PMC12626420; doi:10.7554/eLife.101790)
Supplement: Figure 2—source data 1. — Raw data is available in Zenodo. [file elife-101790-fig2-data1.zip › selectedset_baseline_microexon/negmeansepsign2HM_ssmd_baseline_pvals_fryl-1-ME_Box5_2022-09-13_CC_me_linearmodel_17-fryl-1Box5_wt_vs_25-fryl-1Box5_hom_16767707_4294967294.csv]

	Assay Type	Assay	SSMD_x	Significance	Percents	SSMD_y
0	Frequency of movement [day]	275	275	275	0.0036363636363636364	-0.4148714604719296
1	Frequency of movement [night]	232	232	232	0.05172413793103448	-0.3414671811866246
2	Location in well [day]	124	124	124	0.3548387096774194	-0.5747170424137049
3	Location in well [night]	104	104	104	0.5961538461538461	-0.5994319115571918
4	Magnitude of movement [day]	341	341	341	0.011730205278592375	-0.5202889286008645
5	Magnitude of movement [night]	284	284	284	0.007042253521126761	-0.5313309233328157
6	Seizure-like movement [day & night]	0	0	0	0.0	0.0
