# Supplementary material for: Removal of developmentally regulated microexons has a minimal impact on larval zebrafish brain morphology and function
Source: eLife. 2025 Nov 18;13:RP101790. doi: 10.7554/eLife.101790 (PMC12626420; doi:10.7554/eLife.101790)
Supplement: Figure 2—source data 1. — Raw data is available in Zenodo. [file elife-101790-fig2-data1.zip › selectedset_baseline_microexon/posmeansepsign2HM_ssmd_baseline_pvals_fryl-1-ME_Box3_2023-01-24_CC_me_linearmodel_28-fryl1Box3_wt_vs_29-fryl1Box3_hom_19288419_4294967294.csv]

	Assay Type	Assay	SSMD_x	Significance	Percents	SSMD_y
0	Frequency of movement [day]	288	288	288	0.013888888888888888	0.5059855009580733
1	Frequency of movement [night]	234	234	234	0.004273504273504274	0.3656874599363064
2	Location in well [day]	0	0	0	0.0	0.0
3	Location in well [night]	103	103	103	0.0	0.0
4	Magnitude of movement [day]	349	349	349	0.011461318051575931	0.45436380455911374
5	Magnitude of movement [night]	282	282	282	0.04609929078014184	0.4232093934384687
6	Seizure-like movement [day & night]	0	0	0	0.0	0.0
