# Supplementary material for: Removal of developmentally regulated microexons has a minimal impact on larval zebrafish brain morphology and function
Source: eLife. 2025 Nov 18;13:RP101790. doi: 10.7554/eLife.101790 (PMC12626420; doi:10.7554/eLife.101790)
Supplement: Figure 2—source data 1. — Raw data is available in Zenodo. [file elife-101790-fig2-data1.zip › selectedset_baseline_microexon/negmeansepsign2HM_ssmd_baseline_pvals_nrg2a-ME_Box11_2023-05-02_MK_me_linearmodel_11-nrg2aBox11_wt_vs_21-nrg2aBox11_hom_20420872_4294967294.csv]

	Assay Type	Assay	SSMD_x	Significance	Percents	SSMD_y
0	Frequency of movement [day]	280	280	280	0.03571428571428571	-0.60877312654719
1	Frequency of movement [night]	234	234	234	0.0	0.0
2	Location in well [day]	123	123	123	0.11382113821138211	-0.5984400758417199
3	Location in well [night]	0	0	0	0.0	0.0
4	Magnitude of movement [day]	339	339	339	0.029498525073746312	-0.6189446181410508
5	Magnitude of movement [night]	281	281	281	0.0	0.0
6	Seizure-like movement [day & night]	43	43	43	0.0	0.0
