# Supplementary material for: Removal of developmentally regulated microexons has a minimal impact on larval zebrafish brain morphology and function
Source: eLife. 2025 Nov 18;13:RP101790. doi: 10.7554/eLife.101790 (PMC12626420; doi:10.7554/eLife.101790)
Supplement: Figure 2—source data 1. — Raw data is available in Zenodo. [file elife-101790-fig2-data1.zip › selectedset_baseline_microexon/negmeansepsign2HM_ssmd_baseline_pvals_ppp6r3-ME_Box1_2023-01-24_CC_me_linearmodel_19-ppp6r3Box1_wt_vs_21-ppp6r3Box1_hom_19166606_4294967294.csv]

	Assay Type	Assay	SSMD_x	Significance	Percents	SSMD_y
0	Frequency of movement [day]	291	291	291	0.0	0.0
1	Frequency of movement [night]	235	235	235	0.00851063829787234	-0.626027427424501
2	Location in well [day]	0	0	0	0.0	0.0
3	Location in well [night]	103	103	103	0.009708737864077669	-0.4210690608543991
4	Magnitude of movement [day]	350	350	350	0.11714285714285715	-0.45890261114257835
5	Magnitude of movement [night]	286	286	286	0.03146853146853147	-0.5621968123442057
6	Seizure-like movement [day & night]	51	51	51	0.058823529411764705	-0.5244972008146065
