# Supplementary material for: Removal of developmentally regulated microexons has a minimal impact on larval zebrafish brain morphology and function
Source: eLife. 2025 Nov 18;13:RP101790. doi: 10.7554/eLife.101790 (PMC12626420; doi:10.7554/eLife.101790)
Supplement: Figure 2—source data 1. — Raw data is available in Zenodo. [file elife-101790-fig2-data1.zip › selectedset_baseline_microexon/posmeansepsign2HM_ssmd_baseline_pvals_ppfia4-ME_Box8_12_4_21_CC_me_linearmodel_25-ppfia4Box8_wt_vs_23-ppfia4Box8_hom_11697234_4294967294.csv]

	Assay Type	Assay	SSMD_x	Significance	Percents	SSMD_y
0	Frequency of movement [day]	274	274	274	0.0072992700729927005	0.1990231603564597
1	Frequency of movement [night]	231	231	231	0.021645021645021644	0.4289242856280249
2	Location in well [day]	0	0	0	0.0	0.0
3	Location in well [night]	0	0	0	0.0	0.0
4	Magnitude of movement [day]	335	335	335	0.005970149253731343	0.36064912679232086
5	Magnitude of movement [night]	283	283	283	0.0	0.0
6	Seizure-like movement [day & night]	0	0	0	0.0	0.0
