# Supplementary material for: Removal of developmentally regulated microexons has a minimal impact on larval zebrafish brain morphology and function
Source: eLife. 2025 Nov 18;13:RP101790. doi: 10.7554/eLife.101790 (PMC12626420; doi:10.7554/eLife.101790)
Supplement: Figure 2—source data 1. — Raw data is available in Zenodo. [file elife-101790-fig2-data1.zip › selectedset_baseline_microexon/negmeansepsign2HM_ssmd_baseline_pvals_sgip1b-ME_Box2_2023-03-14_CC_me_linearmodel_16-sgip1bBox2_wt_vs_17-sgip1bBox2_hom_19996361_4294967294.csv]

	Assay Type	Assay	SSMD_x	Significance	Percents	SSMD_y
0	Frequency of movement [day]	0	0	0	0.0	0.0
1	Frequency of movement [night]	248	248	248	0.036290322580645164	-0.5749613231237006
2	Location in well [day]	126	126	126	0.0	0.0
3	Location in well [night]	107	107	107	0.0	0.0
4	Magnitude of movement [day]	350	350	350	0.002857142857142857	-0.7647456800688847
5	Magnitude of movement [night]	293	293	293	0.0034129692832764505	-0.7272070724040428
6	Seizure-like movement [day & night]	41	41	41	0.0	0.0
