# Supplementary material for: Removal of developmentally regulated microexons has a minimal impact on larval zebrafish brain morphology and function
Source: eLife. 2025 Nov 18;13:RP101790. doi: 10.7554/eLife.101790 (PMC12626420; doi:10.7554/eLife.101790)
Supplement: Figure 2—source data 1. — Raw data is available in Zenodo. [file elife-101790-fig2-data1.zip › selectedset_baseline_microexon/posmeansepsign2HM_ssmd_baseline_pvals_nrxn1a-ME_Box10_12_4_21_CC_me_linearmodel_16-nrxn1aBox10_wt_vs_21-nrxn1aBox10_hom_11695993_4294967294.csv]

	Assay Type	Assay	SSMD_x	Significance	Percents	SSMD_y
0	Frequency of movement [day]	0	0	0	0.0	0.0
1	Frequency of movement [night]	235	235	235	0.0	0.0
2	Location in well [day]	125	125	125	0.08	0.5322592422010739
3	Location in well [night]	103	103	103	0.0	0.0
4	Magnitude of movement [day]	350	350	350	0.25142857142857145	0.5020396843685557
5	Magnitude of movement [night]	284	284	284	0.2323943661971831	0.5739969493624174
6	Seizure-like movement [day & night]	0	0	0	0.0	0.0
