# Supplementary material for: Removal of developmentally regulated microexons has a minimal impact on larval zebrafish brain morphology and function
Source: eLife. 2025 Nov 18;13:RP101790. doi: 10.7554/eLife.101790 (PMC12626420; doi:10.7554/eLife.101790)
Supplement: Figure 2—source data 1. — Raw data is available in Zenodo. [file elife-101790-fig2-data1.zip › selectedset_baseline_microexon/negmeansepsign2HM_ssmd_baseline_pvals_synj1-1-ME_Box6_3_25_22_BC_me_linearmodel_19-synj11_wt_vs_22-synj11_hom_13438296_4294967294.csv]

	Assay Type	Assay	SSMD_x	Significance	Percents	SSMD_y
0	Frequency of movement [day]	279	279	279	0.010752688172043012	-0.42414822728826546
1	Frequency of movement [night]	236	236	236	0.0211864406779661	-0.531863425270957
2	Location in well [day]	124	124	124	0.008064516129032258	-0.4954562243341615
3	Location in well [night]	0	0	0	0.0	0.0
4	Magnitude of movement [day]	341	341	341	0.0469208211143695	-0.5748011158726327
5	Magnitude of movement [night]	284	284	284	0.02112676056338028	-0.5273551073751644
6	Seizure-like movement [day & night]	46	46	46	0.021739130434782608	-0.4500351603704096
