# Supplementary material for: Removal of developmentally regulated microexons has a minimal impact on larval zebrafish brain morphology and function
Source: eLife. 2025 Nov 18;13:RP101790. doi: 10.7554/eLife.101790 (PMC12626420; doi:10.7554/eLife.101790)
Supplement: Figure 2—source data 1. — Raw data is available in Zenodo. [file elife-101790-fig2-data1.zip › selectedset_baseline_microexon/posmeansepsign2HM_ssmd_baseline_pvals_mon2-ME_Box1_2023-04-18_CC_me_linearmodel_28-mon2Box1_wt_vs_19-mon2Box1_hom_20667038_4294967294.csv]

	Assay Type	Assay	SSMD_x	Significance	Percents	SSMD_y
0	Frequency of movement [day]	277	277	277	0.02527075812274368	0.514175661451791
1	Frequency of movement [night]	236	236	236	0.025423728813559324	0.43203586207946537
2	Location in well [day]	0	0	0	0.0	0.0
3	Location in well [night]	102	102	102	0.0	0.0
4	Magnitude of movement [day]	338	338	338	0.029585798816568046	0.563009544385242
5	Magnitude of movement [night]	285	285	285	0.056140350877192984	0.5110275651780107
6	Seizure-like movement [day & night]	45	45	45	0.044444444444444446	0.4247501756284916
