# Supplementary material for: Removal of developmentally regulated microexons has a minimal impact on larval zebrafish brain morphology and function
Source: eLife. 2025 Nov 18;13:RP101790. doi: 10.7554/eLife.101790 (PMC12626420; doi:10.7554/eLife.101790)
Supplement: Figure 2—source data 1. — Raw data is available in Zenodo. [file elife-101790-fig2-data1.zip › selectedset_baseline_microexon/negmeansepsign2HM_ssmd_baseline_pvals_dctn1b-ME_Box2_07_22_2021_CC_me_linearmodel_13-dcnt1bBox2_wt_vs_24-dcnt1bBox2_hom_11692814_4294967294.csv]

	Assay Type	Assay	SSMD_x	Significance	Percents	SSMD_y
0	Frequency of movement [day]	268	268	268	0.0037313432835820895	-0.0339229148798495
1	Frequency of movement [night]	246	246	246	0.0	0.0
2	Location in well [day]	119	119	119	0.21008403361344538	-0.5843095496291663
3	Location in well [night]	107	107	107	0.06542056074766354	-0.6217685341800553
4	Magnitude of movement [day]	329	329	329	0.00911854103343465	-0.6718473214158657
5	Magnitude of movement [night]	296	296	296	0.013513513513513514	-0.5407846884903733
6	Seizure-like movement [day & night]	47	47	47	0.10638297872340426	-0.4948233183451318
