# Supplementary material for: Removal of developmentally regulated microexons has a minimal impact on larval zebrafish brain morphology and function
Source: eLife. 2025 Nov 18;13:RP101790. doi: 10.7554/eLife.101790 (PMC12626420; doi:10.7554/eLife.101790)
Supplement: Figure 2—source data 1. — Raw data is available in Zenodo. [file elife-101790-fig2-data1.zip › selectedset_baseline_microexon/posmeansepsign2HM_ssmd_baseline_pvals_robo1-ME_Box6_12_10_21_BC_me_linearmodel_17-robo1Box6_wt_vs_21-robo1Box6_hom_11696882_4294967294.csv]

	Assay Type	Assay	SSMD_x	Significance	Percents	SSMD_y
0	Frequency of movement [day]	280	280	280	0.07142857142857142	0.4487846005661297
1	Frequency of movement [night]	235	235	235	0.03404255319148936	0.498906720753844
2	Location in well [day]	0	0	0	0.0	0.0
3	Location in well [night]	104	104	104	0.04807692307692308	0.48802945718280055
4	Magnitude of movement [day]	338	338	338	0.0029585798816568047	0.413874122856226
5	Magnitude of movement [night]	281	281	281	0.07829181494661921	0.45697791206034527
6	Seizure-like movement [day & night]	0	0	0	0.0	0.0
