# Supplementary material for: Removal of developmentally regulated microexons has a minimal impact on larval zebrafish brain morphology and function
Source: eLife. 2025 Nov 18;13:RP101790. doi: 10.7554/eLife.101790 (PMC12626420; doi:10.7554/eLife.101790)
Supplement: Figure 2—source data 1. — Raw data is available in Zenodo. [file elife-101790-fig2-data1.zip › selectedset_baseline_microexon/negmeansepsign2HM_ssmd_baseline_pvals_sptan1-ME_Box11_2023-07-18_VB_me_linearmodel_13-sptanmeBox11_wt_vs_14-sptanmeBox11_hom_21689294_4294967294.csv]

	Assay Type	Assay	SSMD_x	Significance	Percents	SSMD_y
0	Frequency of movement [day]	290	290	290	0.013793103448275862	-0.6221648082275164
1	Frequency of movement [night]	246	246	246	0.056910569105691054	-0.567955698426046
2	Location in well [day]	128	128	128	0.0234375	-0.6417788045460217
3	Location in well [night]	106	106	106	0.0	0.0
4	Magnitude of movement [day]	352	352	352	0.05965909090909091	-0.7958032167386393
5	Magnitude of movement [night]	295	295	295	0.07457627118644068	-0.6502720910227762
6	Seizure-like movement [day & night]	56	56	56	0.017857142857142856	-0.6169064297085306
