# Supplementary material for: Removal of developmentally regulated microexons has a minimal impact on larval zebrafish brain morphology and function
Source: eLife. 2025 Nov 18;13:RP101790. doi: 10.7554/eLife.101790 (PMC12626420; doi:10.7554/eLife.101790)
Supplement: Figure 2—source data 1. — Raw data is available in Zenodo. [file elife-101790-fig2-data1.zip › selectedset_baseline_microexon/negmeansepsign2HM_ssmd_baseline_pvals_meaf6-ME_Box5_2023-03-07_CC_me_linearmodel_20-meaf6Box5_wt_vs_17-meaf6Box5_hom_19970443_4294967294.csv]

	Assay Type	Assay	SSMD_x	Significance	Percents	SSMD_y
0	Frequency of movement [day]	292	292	292	0.010273972602739725	-0.4233344848794522
1	Frequency of movement [night]	234	234	234	0.0	0.0
2	Location in well [day]	127	127	127	0.06299212598425197	-0.5872072310118576
3	Location in well [night]	104	104	104	0.04807692307692308	-0.5836740992921539
4	Magnitude of movement [day]	351	351	351	0.0	0.0
5	Magnitude of movement [night]	284	284	284	0.01056338028169014	-0.4082195885531223
6	Seizure-like movement [day & night]	0	0	0	0.0	0.0
