# Supplementary material for: Removal of developmentally regulated microexons has a minimal impact on larval zebrafish brain morphology and function
Source: eLife. 2025 Nov 18;13:RP101790. doi: 10.7554/eLife.101790 (PMC12626420; doi:10.7554/eLife.101790)
Supplement: Figure 2—source data 1. — Raw data is available in Zenodo. [file elife-101790-fig2-data1.zip › selectedset_baseline_microexon/posmeansepsign2HM_ssmd_baseline_pvals_meaf6-ME_Box5_2023-03-07_CC_me_linearmodel_20-meaf6Box5_wt_vs_17-meaf6Box5_hom_19970443_4294967294.csv]

	Assay Type	Assay	SSMD_x	Significance	Percents	SSMD_y
0	Frequency of movement [day]	292	292	292	0.0	0.0
1	Frequency of movement [night]	234	234	234	0.04700854700854701	0.5043078657543092
2	Location in well [day]	127	127	127	0.023622047244094488	0.47578998575921133
3	Location in well [night]	104	104	104	0.0	0.0
4	Magnitude of movement [day]	351	351	351	0.014245014245014245	0.535151766254805
5	Magnitude of movement [night]	284	284	284	0.007042253521126761	0.4816750815655226
6	Seizure-like movement [day & night]	0	0	0	0.0	0.0
