# Supplementary material for: Removal of developmentally regulated microexons has a minimal impact on larval zebrafish brain morphology and function
Source: eLife. 2025 Nov 18;13:RP101790. doi: 10.7554/eLife.101790 (PMC12626420; doi:10.7554/eLife.101790)
Supplement: Figure 2—source data 1. — Raw data is available in Zenodo. [file elife-101790-fig2-data1.zip › selectedset_baseline_microexon/posmeansepsign2HM_ssmd_baseline_pvals_scyl2-ME_Box1_1_27_22_SM_me_linearmodel_21-scyl2_wt_vs_14-scyl2_hom_14351436_4294967294.csv]

	Assay Type	Assay	SSMD_x	Significance	Percents	SSMD_y
0	Frequency of movement [day]	280	280	280	0.16785714285714284	0.6005719720426912
1	Frequency of movement [night]	234	234	234	0.02564102564102564	0.4675845118790412
2	Location in well [day]	123	123	123	0.14634146341463414	0.5744784366450022
3	Location in well [night]	104	104	104	0.0	0.0
4	Magnitude of movement [day]	339	339	339	0.038348082595870206	0.6761157863360572
5	Magnitude of movement [night]	284	284	284	0.0528169014084507	0.628285455615867
6	Seizure-like movement [day & night]	51	51	51	0.0784313725490196	0.5005853520374371
