# Supplementary material for: Removal of developmentally regulated microexons has a minimal impact on larval zebrafish brain morphology and function
Source: eLife. 2025 Nov 18;13:RP101790. doi: 10.7554/eLife.101790 (PMC12626420; doi:10.7554/eLife.101790)
Supplement: Figure 2—source data 1. — Raw data is available in Zenodo. [file elife-101790-fig2-data1.zip › selectedset_baseline_microexon/posmeansepsign2HM_ssmd_baseline_pvals_sgip1a-ME_Box6_2023-05-02_MK_me_linearmodel_17-sgip1aBox6_wt_vs_21-sgip1aBox6_hom_20420868_4294967294.csv]

	Assay Type	Assay	SSMD_x	Significance	Percents	SSMD_y
0	Frequency of movement [day]	290	290	290	0.0	0.0
1	Frequency of movement [night]	246	246	246	0.02032520325203252	0.5368092531923164
2	Location in well [day]	0	0	0	0.0	0.0
3	Location in well [night]	108	108	108	0.046296296296296294	0.5307569013360774
4	Magnitude of movement [day]	350	350	350	0.0	0.0
5	Magnitude of movement [night]	294	294	294	0.0	0.0
6	Seizure-like movement [day & night]	57	57	57	0.0	0.0
