# Supplementary material for: Removal of developmentally regulated microexons has a minimal impact on larval zebrafish brain morphology and function
Source: eLife. 2025 Nov 18;13:RP101790. doi: 10.7554/eLife.101790 (PMC12626420; doi:10.7554/eLife.101790)
Supplement: Figure 2—source data 1. — Raw data is available in Zenodo. [file elife-101790-fig2-data1.zip › selectedset_baseline_microexon/posmeansepsign2HM_ssmd_baseline_pvals_ptk2ab-2-ME_Box1_4_26_24_linearmodel_8-ptk2ab-2-ME_wt_vs_13-ptk2ab-2-ME_hom_566661_0.csv]

	Assay Type	Assay	SSMD_x	Significance	Percents	SSMD_y
0	Frequency of movement [day]	288	288	288	0.024305555555555556	0.8377972768802716
1	Frequency of movement [night]	236	236	236	0.00847457627118644	0.747507162192036
2	Location in well [day]	126	126	126	0.0	0.0
3	Location in well [night]	104	104	104	0.009615384615384616	0.9148619794396364
4	Magnitude of movement [day]	350	350	350	0.008571428571428572	0.829970677198092
5	Magnitude of movement [night]	284	284	284	0.017605633802816902	0.9350664669853493
6	Seizure-like movement [day & night]	23	23	23	0.0	0.0
