# Supplementary material for: Removal of developmentally regulated microexons has a minimal impact on larval zebrafish brain morphology and function
Source: eLife. 2025 Nov 18;13:RP101790. doi: 10.7554/eLife.101790 (PMC12626420; doi:10.7554/eLife.101790)
Supplement: Figure 2—source data 1. — Raw data is available in Zenodo. [file elife-101790-fig2-data1.zip › selectedset_baseline_microexon/negmeansepsign2HM_ssmd_baseline_pvals_ptk2ab-2-ME_Box6_5_25_24_linearmodel_10-ptk2ab-2-ME_wt_vs_8-ptk2ab-2-ME_hom_566676_0.csv]

	Assay Type	Assay	SSMD_x	Significance	Percents	SSMD_y
0	Frequency of movement [day]	291	291	291	0.013745704467353952	-0.7858337519891163
1	Frequency of movement [night]	236	236	236	0.0	0.0
2	Location in well [day]	128	128	128	0.0	0.0
3	Location in well [night]	104	104	104	0.019230769230769232	-0.8381623559523739
4	Magnitude of movement [day]	350	350	350	0.014285714285714285	-0.801371427164834
5	Magnitude of movement [night]	284	284	284	0.13732394366197184	-0.9427613927268944
6	Seizure-like movement [day & night]	50	50	50	0.1	-0.7982291754841562
