# Supplementary material for: Removal of developmentally regulated microexons has a minimal impact on larval zebrafish brain morphology and function
Source: eLife. 2025 Nov 18;13:RP101790. doi: 10.7554/eLife.101790 (PMC12626420; doi:10.7554/eLife.101790)
Supplement: Figure 2—source data 1. — Raw data is available in Zenodo. [file elife-101790-fig2-data1.zip › selectedset_baseline_microexon/posmeansepsign2HM_ssmd_baseline_pvals_vti1a-ME_Box3_3_29_22_BC_me_linearmodel_11-vti1a_wt_vs_22-vti1a_hom_13466847_4294967294.csv]

	Assay Type	Assay	SSMD_x	Significance	Percents	SSMD_y
0	Frequency of movement [day]	289	289	289	0.0	0.0
1	Frequency of movement [night]	235	235	235	0.06382978723404255	0.6696444002606962
2	Location in well [day]	125	125	125	0.0	0.0
3	Location in well [night]	104	104	104	0.0	0.0
4	Magnitude of movement [day]	350	350	350	0.045714285714285714	0.6724641902657038
5	Magnitude of movement [night]	283	283	283	0.0176678445229682	0.5726738919809347
6	Seizure-like movement [day & night]	0	0	0	0.0	0.0
