# Supplementary material for: Removal of developmentally regulated microexons has a minimal impact on larval zebrafish brain morphology and function
Source: eLife. 2025 Nov 18;13:RP101790. doi: 10.7554/eLife.101790 (PMC12626420; doi:10.7554/eLife.101790)
Supplement: Figure 2—source data 1. — Raw data is available in Zenodo. [file elife-101790-fig2-data1.zip › selectedset_baseline_microexon/posmeansepsign2HM_ssmd_baseline_pvals_ptprsa-ME_Box3_2022-08-26_CC_me_linearmodel_25-ptprsa_wt_vs_23-ptprsa_hom_16250282_4294967294.csv]

	Assay Type	Assay	SSMD_x	Significance	Percents	SSMD_y
0	Frequency of movement [day]	288	288	288	0.017361111111111112	0.48453857758364105
1	Frequency of movement [night]	230	230	230	0.06956521739130435	0.4854190673127167
2	Location in well [day]	125	125	125	0.0	0.0
3	Location in well [night]	104	104	104	0.0	0.0
4	Magnitude of movement [day]	351	351	351	0.014245014245014245	0.3838085956625069
5	Magnitude of movement [night]	284	284	284	0.0	0.0
6	Seizure-like movement [day & night]	50	50	50	0.0	0.0
