# Supplementary material for: Removal of developmentally regulated microexons has a minimal impact on larval zebrafish brain morphology and function
Source: eLife. 2025 Nov 18;13:RP101790. doi: 10.7554/eLife.101790 (PMC12626420; doi:10.7554/eLife.101790)
Supplement: Figure 2—source data 1. — Raw data is available in Zenodo. [file elife-101790-fig2-data1.zip › selectedset_baseline_microexon/posmeansepsign2HM_ssmd_baseline_pvals_ptprfb-ME_Box3_2023-03-14_CC_me_linearmodel_17-ptprfbBox7_wt_vs_17-ptprfbBox7_hom_20265889_4294967294.csv]

	Assay Type	Assay	SSMD_x	Significance	Percents	SSMD_y
0	Frequency of movement [day]	267	267	267	0.00749063670411985	0.5244178697749322
1	Frequency of movement [night]	248	248	248	0.05241935483870968	0.5146140632416814
2	Location in well [day]	0	0	0	0.0	0.0
3	Location in well [night]	108	108	108	0.0	0.0
4	Magnitude of movement [day]	325	325	325	0.0	0.0
5	Magnitude of movement [night]	292	292	292	0.003424657534246575	0.5916414700446737
6	Seizure-like movement [day & night]	0	0	0	0.0	0.0
