# Supplementary material for: Removal of developmentally regulated microexons has a minimal impact on larval zebrafish brain morphology and function
Source: eLife. 2025 Nov 18;13:RP101790. doi: 10.7554/eLife.101790 (PMC12626420; doi:10.7554/eLife.101790)
Supplement: Figure 2—source data 1. — Raw data is available in Zenodo. [file elife-101790-fig2-data1.zip › selectedset_baseline_microexon/negmeansepsign2HM_ssmd_baseline_pvals_ergic3-ME_Box1_2023-04-25_MK_me_linearmodel_23-ergic3Box1_wt_vs_25-ergic3Box1_hom_20306736_4294967294.csv]

	Assay Type	Assay	SSMD_x	Significance	Percents	SSMD_y
0	Frequency of movement [day]	288	288	288	0.0	0.0
1	Frequency of movement [night]	228	228	228	0.008771929824561403	-0.435401895837152
2	Location in well [day]	128	128	128	0.1015625	-0.49202593210924994
3	Location in well [night]	104	104	104	0.038461538461538464	-0.44630465737828595
4	Magnitude of movement [day]	350	350	350	0.014285714285714285	-0.503395147457654
5	Magnitude of movement [night]	282	282	282	0.0070921985815602835	-0.5040196674765417
6	Seizure-like movement [day & night]	0	0	0	0.0	0.0
