# Supplementary material for: Removal of developmentally regulated microexons has a minimal impact on larval zebrafish brain morphology and function
Source: eLife. 2025 Nov 18;13:RP101790. doi: 10.7554/eLife.101790 (PMC12626420; doi:10.7554/eLife.101790)
Supplement: Figure 2—source data 1. — Raw data is available in Zenodo. [file elife-101790-fig2-data1.zip › selectedset_baseline_microexon/negmeansepsign2HM_ssmd_baseline_pvals_ptprfb-ME_Box3_2023-03-07_CC_me_linearmodel_22-ptprfbBox3_wt_vs_18-ptprfbBox3_hom_20265823_4294967294.csv]

	Assay Type	Assay	SSMD_x	Significance	Percents	SSMD_y
0	Frequency of movement [day]	291	291	291	0.0	0.0
1	Frequency of movement [night]	248	248	248	0.012096774193548387	-0.47035867342171195
2	Location in well [day]	127	127	127	0.031496062992125984	-0.48082353128225935
3	Location in well [night]	0	0	0	0.0	0.0
4	Magnitude of movement [day]	349	349	349	0.022922636103151862	-0.5157990905804622
5	Magnitude of movement [night]	294	294	294	0.01020408163265306	-0.5232766865829416
6	Seizure-like movement [day & night]	0	0	0	0.0	0.0
