# Supplementary material for: Removal of developmentally regulated microexons has a minimal impact on larval zebrafish brain morphology and function
Source: eLife. 2025 Nov 18;13:RP101790. doi: 10.7554/eLife.101790 (PMC12626420; doi:10.7554/eLife.101790)
Supplement: Figure 2—source data 1. — Raw data is available in Zenodo. [file elife-101790-fig2-data1.zip › selectedset_baseline_microexon/negmeansepsign2HM_ssmd_baseline_pvals_scyl2-ME_Box8_2023-02-14_CC_me_linearmodel_17-scyl2Box8_wt_vs_22-scyl2Box8_hom_20907630_4294967294.csv]

	Assay Type	Assay	SSMD_x	Significance	Percents	SSMD_y
0	Frequency of movement [day]	267	267	267	0.0	0.0
1	Frequency of movement [night]	248	248	248	0.004032258064516129	-0.5176246304927332
2	Location in well [day]	120	120	120	0.15833333333333333	-0.5639045526633084
3	Location in well [night]	107	107	107	0.2803738317757009	-0.5664129478549446
4	Magnitude of movement [day]	329	329	329	0.00303951367781155	-0.532818405061027
5	Magnitude of movement [night]	293	293	293	0.0034129692832764505	-0.4011606324534799
6	Seizure-like movement [day & night]	47	47	47	0.02127659574468085	-0.4492133520487952
