# Supplementary material for: Removal of developmentally regulated microexons has a minimal impact on larval zebrafish brain morphology and function
Source: eLife. 2025 Nov 18;13:RP101790. doi: 10.7554/eLife.101790 (PMC12626420; doi:10.7554/eLife.101790)
Supplement: Figure 2—source data 1. — Raw data is available in Zenodo. [file elife-101790-fig2-data1.zip › selectedset_baseline_microexon/negmeansepsign2HM_ssmd_baseline_pvals_scyl2-ME_Box1_1_27_22_SM_me_linearmodel_21-scyl2_wt_vs_14-scyl2_hom_14351436_4294967294.csv]

	Assay Type	Assay	SSMD_x	Significance	Percents	SSMD_y
0	Frequency of movement [day]	280	280	280	0.0	0.0
1	Frequency of movement [night]	234	234	234	0.0	0.0
2	Location in well [day]	123	123	123	0.0	0.0
3	Location in well [night]	104	104	104	0.04807692307692308	-0.5150685577352805
4	Magnitude of movement [day]	339	339	339	0.0	0.0
5	Magnitude of movement [night]	284	284	284	0.007042253521126761	-0.5785532487429688
6	Seizure-like movement [day & night]	51	51	51	0.0	0.0
