# Supplementary material for: Removal of developmentally regulated microexons has a minimal impact on larval zebrafish brain morphology and function
Source: eLife. 2025 Nov 18;13:RP101790. doi: 10.7554/eLife.101790 (PMC12626420; doi:10.7554/eLife.101790)
Supplement: Figure 2—source data 1. — Raw data is available in Zenodo. [file elife-101790-fig2-data1.zip › selectedset_baseline_microexon/negmeansepsign2HM_ssmd_baseline_pvals_meaf6-ME_Box6_2023-03-03_CC_me_linearmodel_22-meaf6Box6_wt_vs_15-meaf6Box6_hom_19621669_4294967294.csv]

	Assay Type	Assay	SSMD_x	Significance	Percents	SSMD_y
0	Frequency of movement [day]	0	0	0	0.0	0.0
1	Frequency of movement [night]	0	0	0	0.0	0.0
2	Location in well [day]	0	0	0	0.0	0.0
3	Location in well [night]	0	0	0	0.0	0.0
4	Magnitude of movement [day]	336	336	336	0.008928571428571428	-0.48231382903269876
5	Magnitude of movement [night]	283	283	283	0.0	0.0
6	Seizure-like movement [day & night]	0	0	0	0.0	0.0
