# Supplementary material for: Removal of developmentally regulated microexons has a minimal impact on larval zebrafish brain morphology and function
Source: eLife. 2025 Nov 18;13:RP101790. doi: 10.7554/eLife.101790 (PMC12626420; doi:10.7554/eLife.101790)
Supplement: Figure 2—source data 1. — Raw data is available in Zenodo. [file elife-101790-fig2-data1.zip › selectedset_baseline_microexon/negmeansepsign2HM_ssmd_baseline_pvals_vti1a-ME_Box3_3_29_22_BC_me_linearmodel_11-vti1a_wt_vs_22-vti1a_hom_13466847_4294967294.csv]

	Assay Type	Assay	SSMD_x	Significance	Percents	SSMD_y
0	Frequency of movement [day]	289	289	289	0.02422145328719723	-0.4455813255506292
1	Frequency of movement [night]	235	235	235	0.02127659574468085	-0.5423027157575653
2	Location in well [day]	125	125	125	0.136	-0.642021219866154
3	Location in well [night]	104	104	104	0.10576923076923077	-0.659112040460895
4	Magnitude of movement [day]	350	350	350	0.07428571428571429	-0.5285021624996908
5	Magnitude of movement [night]	283	283	283	0.10600706713780919	-0.5883515648138002
6	Seizure-like movement [day & night]	0	0	0	0.0	0.0
