# Supplementary material for: Removal of developmentally regulated microexons has a minimal impact on larval zebrafish brain morphology and function
Source: eLife. 2025 Nov 18;13:RP101790. doi: 10.7554/eLife.101790 (PMC12626420; doi:10.7554/eLife.101790)
Supplement: Figure 2—source data 1. — Raw data is available in Zenodo. [file elife-101790-fig2-data1.zip › selectedset_baseline_microexon/negmeansepsign2HM_ssmd_baseline_pvals_eif4g3b-ME_Box8_2023-07-18_MSC_me_linearmodel_15-eif4g3bBox8_wt_vs_21-eif4g3bBox8_hom_23463706_4294967294.csv]

	Assay Type	Assay	SSMD_x	Significance	Percents	SSMD_y
0	Frequency of movement [day]	267	267	267	0.0	0.0
1	Frequency of movement [night]	248	248	248	0.0	0.0
2	Location in well [day]	0	0	0	0.0	0.0
3	Location in well [night]	107	107	107	0.11214953271028037	-0.6400174240531498
4	Magnitude of movement [day]	330	330	330	0.024242424242424242	-0.5506844580034227
5	Magnitude of movement [night]	294	294	294	0.01020408163265306	-0.5745720511860269
6	Seizure-like movement [day & night]	0	0	0	0.0	0.0
