# Supplementary material for: Removal of developmentally regulated microexons has a minimal impact on larval zebrafish brain morphology and function
Source: eLife. 2025 Nov 18;13:RP101790. doi: 10.7554/eLife.101790 (PMC12626420; doi:10.7554/eLife.101790)
Supplement: Figure 2—source data 1. — Raw data is available in Zenodo. [file elife-101790-fig2-data1.zip › selectedset_baseline_microexon/negmeansepsign2HM_ssmd_baseline_pvals_ptprd-1-ME_Box8_07_15_2021_CC_me_linearmodel_21-ptprd_wt_vs_18-ptprd_hom_9346438_4294967294.csv]

	Assay Type	Assay	SSMD_x	Significance	Percents	SSMD_y
0	Frequency of movement [day]	268	268	268	0.208955223880597	-0.5552276222350099
1	Frequency of movement [night]	248	248	248	0.05241935483870968	-0.6805885795616414
2	Location in well [day]	120	120	120	0.016666666666666666	-0.31781433592477815
3	Location in well [night]	105	105	105	0.14285714285714285	-0.5450341036692622
4	Magnitude of movement [day]	327	327	327	0.021406727828746176	-0.4550901502235117
5	Magnitude of movement [night]	296	296	296	0.030405405405405407	-0.5858828142609843
6	Seizure-like movement [day & night]	53	53	53	0.0	0.0
