# Supplementary material for: Removal of developmentally regulated microexons has a minimal impact on larval zebrafish brain morphology and function
Source: eLife. 2025 Nov 18;13:RP101790. doi: 10.7554/eLife.101790 (PMC12626420; doi:10.7554/eLife.101790)
Supplement: Figure 2—source data 1. — Raw data is available in Zenodo. [file elife-101790-fig2-data1.zip › selectedset_baseline_microexon/posmeansepsign2HM_ssmd_baseline_pvals_dctn1b-ME_Box2_07_22_2021_CC_me_linearmodel_13-dcnt1bBox2_wt_vs_24-dcnt1bBox2_hom_11692814_4294967294.csv]

	Assay Type	Assay	SSMD_x	Significance	Percents	SSMD_y
0	Frequency of movement [day]	268	268	268	0.026119402985074626	0.427959229461493
1	Frequency of movement [night]	246	246	246	0.028455284552845527	0.5044252804218495
2	Location in well [day]	119	119	119	0.0	0.0
3	Location in well [night]	107	107	107	0.0	0.0
4	Magnitude of movement [day]	329	329	329	0.03343465045592705	0.686748311574634
5	Magnitude of movement [night]	296	296	296	0.016891891891891893	0.664952301369827
6	Seizure-like movement [day & night]	47	47	47	0.0	0.0
