# Supplementary material for: Removal of developmentally regulated microexons has a minimal impact on larval zebrafish brain morphology and function
Source: eLife. 2025 Nov 18;13:RP101790. doi: 10.7554/eLife.101790 (PMC12626420; doi:10.7554/eLife.101790)
Supplement: Figure 2—source data 1. — Raw data is available in Zenodo. [file elife-101790-fig2-data1.zip › selectedset_baseline_microexon/posmeansepsign2HM_ssmd_baseline_pvals_clasp2-ME_Box7_3_29_22_CC_me_linearmodel_13-clasp2_wt_vs_8-clasp2_hom_13466824_4294967294.csv]

	Assay Type	Assay	SSMD_x	Significance	Percents	SSMD_y
0	Frequency of movement [day]	279	279	279	0.0035842293906810036	0.786131549385675
1	Frequency of movement [night]	236	236	236	0.1016949152542373	0.7358547331434672
2	Location in well [day]	121	121	121	0.0	0.0
3	Location in well [night]	104	104	104	0.0	0.0
4	Magnitude of movement [day]	336	336	336	0.02976190476190476	0.7716923371986222
5	Magnitude of movement [night]	285	285	285	0.007017543859649123	0.4572750949780844
6	Seizure-like movement [day & night]	0	0	0	0.0	0.0
