# Supplementary material for: Removal of developmentally regulated microexons has a minimal impact on larval zebrafish brain morphology and function
Source: eLife. 2025 Nov 18;13:RP101790. doi: 10.7554/eLife.101790 (PMC12626420; doi:10.7554/eLife.101790)
Supplement: Figure 2—source data 1. — Raw data is available in Zenodo. [file elife-101790-fig2-data1.zip › selectedset_baseline_microexon/posmeansepsign2HM_ssmd_baseline_pvals_nckap1-ME_Box1_07_08_2022_CC_me_linearmodel_18-nckap1_wt_vs_23-nckap1_hom_15317118_4294967294.csv]

	Assay Type	Assay	SSMD_x	Significance	Percents	SSMD_y
0	Frequency of movement [day]	268	268	268	0.0	0.0
1	Frequency of movement [night]	248	248	248	0.04838709677419355	0.5822267352997582
2	Location in well [day]	120	120	120	0.0	0.0
3	Location in well [night]	0	0	0	0.0	0.0
4	Magnitude of movement [day]	328	328	328	0.0	0.0
5	Magnitude of movement [night]	293	293	293	0.013651877133105802	0.48865960457579705
6	Seizure-like movement [day & night]	0	0	0	0.0	0.0
