# Supplementary material for: Removal of developmentally regulated microexons has a minimal impact on larval zebrafish brain morphology and function
Source: eLife. 2025 Nov 18;13:RP101790. doi: 10.7554/eLife.101790 (PMC12626420; doi:10.7554/eLife.101790)
Supplement: Figure 2—source data 1. — Raw data is available in Zenodo. [file elife-101790-fig2-data1.zip › selectedset_baseline_microexon/negmeansepsign2HM_ssmd_baseline_pvals_synj1-1-ME_Box3_2023-01-31_CC_me_linearmodel_30-synj11Box3_wt_vs_22-synj11Box3_hom_19166558_4294967294.csv]

	Assay Type	Assay	SSMD_x	Significance	Percents	SSMD_y
0	Frequency of movement [day]	292	292	292	0.003424657534246575	-0.2337050073043875
1	Frequency of movement [night]	248	248	248	0.0	0.0
2	Location in well [day]	126	126	126	0.0	0.0
3	Location in well [night]	106	106	106	0.0	0.0
4	Magnitude of movement [day]	352	352	352	0.002840909090909091	-0.5882492434932632
5	Magnitude of movement [night]	297	297	297	0.020202020202020204	-0.43240166722423723
6	Seizure-like movement [day & night]	0	0	0	0.0	0.0
