# Supplementary material for: Removal of developmentally regulated microexons has a minimal impact on larval zebrafish brain morphology and function
Source: eLife. 2025 Nov 18;13:RP101790. doi: 10.7554/eLife.101790 (PMC12626420; doi:10.7554/eLife.101790)
Supplement: Figure 2—source data 1. — Raw data is available in Zenodo. [file elife-101790-fig2-data1.zip › selectedset_baseline_microexon/negmeansepsign2HM_ssmd_baseline_pvals_nrg1-ME_Box12_2023-06-20_VB_me_linearmodel_17-nrg1Box12_wt_vs_24-nrg1Box12_hom_20881320_4294967294.csv]

	Assay Type	Assay	SSMD_x	Significance	Percents	SSMD_y
0	Frequency of movement [day]	267	267	267	0.00749063670411985	-0.4662970845995245
1	Frequency of movement [night]	248	248	248	0.012096774193548387	-0.48498937281960847
2	Location in well [day]	120	120	120	0.21666666666666667	-0.5702222714845798
3	Location in well [night]	107	107	107	0.08411214953271028	-0.5189751002345488
4	Magnitude of movement [day]	325	325	325	0.04923076923076923	-0.38872654842376914
5	Magnitude of movement [night]	296	296	296	0.30405405405405406	-0.6657034379258155
6	Seizure-like movement [day & night]	0	0	0	0.0	0.0
