# Supplementary material for: Removal of developmentally regulated microexons has a minimal impact on larval zebrafish brain morphology and function
Source: eLife. 2025 Nov 18;13:RP101790. doi: 10.7554/eLife.101790 (PMC12626420; doi:10.7554/eLife.101790)
Supplement: Figure 2—source data 1. — Raw data is available in Zenodo. [file elife-101790-fig2-data1.zip › selectedset_baseline_microexon/negmeansepsign2HM_ssmd_baseline_pvals_tenm3-ME_Box7_2022_06_07_CC_me_linearmodel_19-tenm3_wt_vs_24-tenm3_hom_15995229_4294967294.csv]

	Assay Type	Assay	SSMD_x	Significance	Percents	SSMD_y
0	Frequency of movement [day]	291	291	291	0.010309278350515464	-0.47399613163102433
1	Frequency of movement [night]	248	248	248	0.04435483870967742	-0.28468866713252805
2	Location in well [day]	127	127	127	0.0	0.0
3	Location in well [night]	0	0	0	0.0	0.0
4	Magnitude of movement [day]	348	348	348	0.03735632183908046	-0.46703342141947063
5	Magnitude of movement [night]	295	295	295	0.023728813559322035	-0.5200484017128353
6	Seizure-like movement [day & night]	0	0	0	0.0	0.0
