# Supplementary material for: Removal of developmentally regulated microexons has a minimal impact on larval zebrafish brain morphology and function
Source: eLife. 2025 Nov 18;13:RP101790. doi: 10.7554/eLife.101790 (PMC12626420; doi:10.7554/eLife.101790)
Supplement: Figure 2—source data 1. — Raw data is available in Zenodo. [file elife-101790-fig2-data1.zip › selectedset_baseline_microexon/posmeansepsign2HM_ssmd_baseline_pvals_adgrl2a-2-ME_Box3_2022-10-18_CC_me_linearmodel_20-adgrl2a2Box3_wt_vs_19-adgrl2a2Box3_hom_17272654_4294967294.csv]

	Assay Type	Assay	SSMD_x	Significance	Percents	SSMD_y
0	Frequency of movement [day]	279	279	279	0.0	0.0
1	Frequency of movement [night]	234	234	234	0.0	0.0
2	Location in well [day]	124	124	124	0.0	0.0
3	Location in well [night]	102	102	102	0.0	0.0
4	Magnitude of movement [day]	339	339	339	0.0029498525073746312	0.244923097314363
5	Magnitude of movement [night]	283	283	283	0.0	0.0
6	Seizure-like movement [day & night]	44	44	44	0.0	0.0
