# Supplementary material for: Removal of developmentally regulated microexons has a minimal impact on larval zebrafish brain morphology and function
Source: eLife. 2025 Nov 18;13:RP101790. doi: 10.7554/eLife.101790 (PMC12626420; doi:10.7554/eLife.101790)
Supplement: Figure 2—source data 1. — Raw data is available in Zenodo. [file elife-101790-fig2-data1.zip › selectedset_baseline_microexon/negmeansepsign2HM_ssmd_baseline_pvals_mapk8ip3-ME_Box2_5_10_22_BC_me_linearmodel_13-mapk8ip3_wt_vs_18-mapk8ip3_hom_14382414_4294967294.csv]

	Assay Type	Assay	SSMD_x	Significance	Percents	SSMD_y
0	Frequency of movement [day]	291	291	291	0.0	0.0
1	Frequency of movement [night]	234	234	234	0.0	0.0
2	Location in well [day]	127	127	127	0.15748031496062992	-0.6817640119421073
3	Location in well [night]	103	103	103	0.14563106796116504	-0.7320591160385047
4	Magnitude of movement [day]	350	350	350	0.005714285714285714	-0.6257793613728624
5	Magnitude of movement [night]	280	280	280	0.007142857142857143	-0.5654498435218613
6	Seizure-like movement [day & night]	54	54	54	0.018518518518518517	-0.5477225575051662
