# Supplementary material for: Removal of developmentally regulated microexons has a minimal impact on larval zebrafish brain morphology and function
Source: eLife. 2025 Nov 18;13:RP101790. doi: 10.7554/eLife.101790 (PMC12626420; doi:10.7554/eLife.101790)
Supplement: Figure 2—source data 1. — Raw data is available in Zenodo. [file elife-101790-fig2-data1.zip › selectedset_baseline_microexon/negmeansepsign2HM_ssmd_baseline_pvals_ppp6r3-ME_Box7_2022-09-13_CC_me_linearmodel_20-ppp6r3Box7_wt_vs_20-ppp6r3Box7_hom_16711214_4294967294.csv]

	Assay Type	Assay	SSMD_x	Significance	Percents	SSMD_y
0	Frequency of movement [day]	286	286	286	0.027972027972027972	-0.4730762690944998
1	Frequency of movement [night]	231	231	231	0.017316017316017316	-0.36788597558118596
2	Location in well [day]	127	127	127	0.023622047244094488	-0.4879013842727513
3	Location in well [night]	102	102	102	0.029411764705882353	-0.4928934914376855
4	Magnitude of movement [day]	350	350	350	0.0	0.0
5	Magnitude of movement [night]	285	285	285	0.028070175438596492	-0.5066662711512765
6	Seizure-like movement [day & night]	50	50	50	0.02	-0.4999999999999999
