# Supplementary material for: Removal of developmentally regulated microexons has a minimal impact on larval zebrafish brain morphology and function
Source: eLife. 2025 Nov 18;13:RP101790. doi: 10.7554/eLife.101790 (PMC12626420; doi:10.7554/eLife.101790)
Supplement: Figure 2—source data 1. — Raw data is available in Zenodo. [file elife-101790-fig2-data1.zip › selectedset_baseline_microexon/posmeansepsign2HM_ssmd_baseline_pvals_sptan1-ME_Box11_2023-07-18_VB_me_linearmodel_13-sptanmeBox11_wt_vs_14-sptanmeBox11_hom_21689294_4294967294.csv]

	Assay Type	Assay	SSMD_x	Significance	Percents	SSMD_y
0	Frequency of movement [day]	290	290	290	0.006896551724137931	0.5844039681449074
1	Frequency of movement [night]	246	246	246	0.012195121951219513	0.6906701231942919
2	Location in well [day]	128	128	128	0.0	0.0
3	Location in well [night]	106	106	106	0.009433962264150943	0.6403735364760208
4	Magnitude of movement [day]	352	352	352	0.0	0.0
5	Magnitude of movement [night]	295	295	295	0.0	0.0
6	Seizure-like movement [day & night]	56	56	56	0.0	0.0
