# Supplementary material for: Removal of developmentally regulated microexons has a minimal impact on larval zebrafish brain morphology and function
Source: eLife. 2025 Nov 18;13:RP101790. doi: 10.7554/eLife.101790 (PMC12626420; doi:10.7554/eLife.101790)
Supplement: Figure 2—source data 1. — Raw data is available in Zenodo. [file elife-101790-fig2-data1.zip › selectedset_baseline_microexon/posmeansepsign2HM_ssmd_baseline_pvals_trrap-ME_Box11_1_6_22_WG_me_linearmodel_25-trrap_wt_vs_17-trrap_hom_12897307_4294967294.csv]

	Assay Type	Assay	SSMD_x	Significance	Percents	SSMD_y
0	Frequency of movement [day]	285	285	285	0.031578947368421054	0.6181048291143982
1	Frequency of movement [night]	242	242	242	0.008264462809917356	0.5295947213550274
2	Location in well [day]	128	128	128	0.0	0.0
3	Location in well [night]	107	107	107	0.0	0.0
4	Magnitude of movement [day]	350	350	350	0.0	0.0
5	Magnitude of movement [night]	295	295	295	0.0	0.0
6	Seizure-like movement [day & night]	0	0	0	0.0	0.0
