# Supplementary material for: Removal of developmentally regulated microexons has a minimal impact on larval zebrafish brain morphology and function
Source: eLife. 2025 Nov 18;13:RP101790. doi: 10.7554/eLife.101790 (PMC12626420; doi:10.7554/eLife.101790)
Supplement: Figure 2—source data 1. — Raw data is available in Zenodo. [file elife-101790-fig2-data1.zip › selectedset_baseline_microexon/negmeansepsign2HM_ssmd_baseline_pvals_ppfia4-ME_Box1_2022_08_12_CC_me_linearmodel_27-ppfia4Box1_wt_vs_23-ppfia4Box1_hom_15776558_4294967294.csv]

	Assay Type	Assay	SSMD_x	Significance	Percents	SSMD_y
0	Frequency of movement [day]	0	0	0	0.0	0.0
1	Frequency of movement [night]	247	247	247	0.004048582995951417	-0.4010995068834618
2	Location in well [day]	0	0	0	0.0	0.0
3	Location in well [night]	108	108	108	0.2037037037037037	-0.526807525337495
4	Magnitude of movement [day]	351	351	351	0.0	0.0
5	Magnitude of movement [night]	293	293	293	0.08532423208191127	-0.5393860266458504
6	Seizure-like movement [day & night]	43	43	43	0.0	0.0
