# Supplementary material for: Removal of developmentally regulated microexons has a minimal impact on larval zebrafish brain morphology and function
Source: eLife. 2025 Nov 18;13:RP101790. doi: 10.7554/eLife.101790 (PMC12626420; doi:10.7554/eLife.101790)
Supplement: Figure 2—source data 1. — Raw data is available in Zenodo. [file elife-101790-fig2-data1.zip › selectedset_baseline_microexon/negmeansepsign2HM_ssmd_baseline_pvals_dop1a-ME_Box2_2023-01-10_CC_me_linearmodel_15-dop1aBox2_wt_vs_17-dop1aBox2_hom_19288483_4294967294.csv]

	Assay Type	Assay	SSMD_x	Significance	Percents	SSMD_y
0	Frequency of movement [day]	290	290	290	0.03103448275862069	-0.610398516337272
1	Frequency of movement [night]	234	234	234	0.01282051282051282	-0.5452043757010339
2	Location in well [day]	125	125	125	0.008	-0.5998922061270012
3	Location in well [night]	103	103	103	0.6504854368932039	-0.7739536902878027
4	Magnitude of movement [day]	350	350	350	0.022857142857142857	-0.6876493877867356
5	Magnitude of movement [night]	285	285	285	0.05263157894736842	-0.6509245230524959
6	Seizure-like movement [day & night]	0	0	0	0.0	0.0
