# Supplementary material for: Removal of developmentally regulated microexons has a minimal impact on larval zebrafish brain morphology and function
Source: eLife. 2025 Nov 18;13:RP101790. doi: 10.7554/eLife.101790 (PMC12626420; doi:10.7554/eLife.101790)
Supplement: Figure 2—source data 1. — Raw data is available in Zenodo. [file elife-101790-fig2-data1.zip › selectedset_baseline_microexon/negmeansepsign2HM_ssmd_baseline_pvals_ptk2ab-2-ME_Box1_4_26_24_linearmodel_8-ptk2ab-2-ME_wt_vs_13-ptk2ab-2-ME_hom_566661_0.csv]

	Assay Type	Assay	SSMD_x	Significance	Percents	SSMD_y
0	Frequency of movement [day]	288	288	288	0.0	0.0
1	Frequency of movement [night]	236	236	236	0.0	0.0
2	Location in well [day]	126	126	126	0.05555555555555555	-0.785836313986126
3	Location in well [night]	104	104	104	0.0	0.0
4	Magnitude of movement [day]	350	350	350	0.037142857142857144	-0.7768324664889457
5	Magnitude of movement [night]	284	284	284	0.007042253521126761	-0.6670222989204515
6	Seizure-like movement [day & night]	23	23	23	0.043478260869565216	-0.7467286566323437
