# Supplementary material for: Removal of developmentally regulated microexons has a minimal impact on larval zebrafish brain morphology and function
Source: eLife. 2025 Nov 18;13:RP101790. doi: 10.7554/eLife.101790 (PMC12626420; doi:10.7554/eLife.101790)
Supplement: Figure 2—source data 1. — Raw data is available in Zenodo. [file elife-101790-fig2-data1.zip › selectedset_baseline_microexon/posmeansepsign2HM_ssmd_baseline_pvals_tenm3-ME_Box8_2022_08_12_CC_me_linearmodel_19-tenm3Box8_wt_vs_20-tenm3Box8_hom_15994616_4294967294.csv]

	Assay Type	Assay	SSMD_x	Significance	Percents	SSMD_y
0	Frequency of movement [day]	292	292	292	0.0	0.0
1	Frequency of movement [night]	233	233	233	0.0	0.0
2	Location in well [day]	0	0	0	0.0	0.0
3	Location in well [night]	0	0	0	0.0	0.0
4	Magnitude of movement [day]	349	349	349	0.017191977077363897	0.48772666188828134
5	Magnitude of movement [night]	285	285	285	0.021052631578947368	0.48150637843328653
6	Seizure-like movement [day & night]	55	55	55	0.0	0.0
