# Supplementary material for: Removal of developmentally regulated microexons has a minimal impact on larval zebrafish brain morphology and function
Source: eLife. 2025 Nov 18;13:RP101790. doi: 10.7554/eLife.101790 (PMC12626420; doi:10.7554/eLife.101790)
Supplement: Figure 2—source data 1. — Raw data is available in Zenodo. [file elife-101790-fig2-data1.zip › selectedset_baseline_microexon/negmeansepsign2HM_ssmd_baseline_pvals_dctn4-ME_Box8_3_1_22_CC_me_linearmodel_19-dctn4Box8_wt_vs_13-dctn4Box8_hom_15437590_4294967294.csv]

	Assay Type	Assay	SSMD_x	Significance	Percents	SSMD_y
0	Frequency of movement [day]	292	292	292	0.0	0.0
1	Frequency of movement [night]	235	235	235	0.0	0.0
2	Location in well [day]	0	0	0	0.0	0.0
3	Location in well [night]	0	0	0	0.0	0.0
4	Magnitude of movement [day]	347	347	347	0.040345821325648415	-0.6562636699074549
5	Magnitude of movement [night]	286	286	286	0.13986013986013987	-0.6873220858809341
6	Seizure-like movement [day & night]	0	0	0	0.0	0.0
