# Supplementary material for: Removal of developmentally regulated microexons has a minimal impact on larval zebrafish brain morphology and function
Source: eLife. 2025 Nov 18;13:RP101790. doi: 10.7554/eLife.101790 (PMC12626420; doi:10.7554/eLife.101790)
Supplement: Figure 2—source data 1. — Raw data is available in Zenodo. [file elife-101790-fig2-data1.zip › selectedset_baseline_microexon/posmeansepsign2HM_ssmd_baseline_pvals_ptk2ab-2-ME_Box6_5_25_24_linearmodel_10-ptk2ab-2-ME_wt_vs_8-ptk2ab-2-ME_hom_566676_0.csv]

	Assay Type	Assay	SSMD_x	Significance	Percents	SSMD_y
0	Frequency of movement [day]	291	291	291	0.0	0.0
1	Frequency of movement [night]	236	236	236	0.01694915254237288	0.8130846495560267
2	Location in well [day]	128	128	128	0.03125	0.8311393663714058
3	Location in well [night]	104	104	104	0.009615384615384616	0.8262245411045657
4	Magnitude of movement [day]	350	350	350	0.02	0.7057255987505533
5	Magnitude of movement [night]	284	284	284	0.0035211267605633804	0.9832042395678752
6	Seizure-like movement [day & night]	50	50	50	0.0	0.0
