# Supplementary material for: Removal of developmentally regulated microexons has a minimal impact on larval zebrafish brain morphology and function
Source: eLife. 2025 Nov 18;13:RP101790. doi: 10.7554/eLife.101790 (PMC12626420; doi:10.7554/eLife.101790)
Supplement: Figure 2—source data 1. — Raw data is available in Zenodo. [file elife-101790-fig2-data1.zip › selectedset_baseline_microexon/negmeansepsign2HM_ssmd_baseline_pvals_ptprfa-ME_Box10_2023-07-11_vb_me_linearmodel_13-ptprfaBox10_wt_vs_20-ptprfaBox10_hom_21605520_4294967294.csv]

	Assay Type	Assay	SSMD_x	Significance	Percents	SSMD_y
0	Frequency of movement [day]	0	0	0	0.0	0.0
1	Frequency of movement [night]	231	231	231	0.0	0.0
2	Location in well [day]	128	128	128	0.0	0.0
3	Location in well [night]	104	104	104	0.0	0.0
4	Magnitude of movement [day]	350	350	350	0.03142857142857143	-0.6027546791411686
5	Magnitude of movement [night]	284	284	284	0.04225352112676056	-0.6201135898481728
6	Seizure-like movement [day & night]	55	55	55	0.03636363636363636	-0.5262726245435625
