# Supplementary material for: Removal of developmentally regulated microexons has a minimal impact on larval zebrafish brain morphology and function
Source: eLife. 2025 Nov 18;13:RP101790. doi: 10.7554/eLife.101790 (PMC12626420; doi:10.7554/eLife.101790)
Supplement: Figure 2—source data 1. — Raw data is available in Zenodo. [file elife-101790-fig2-data1.zip › selectedset_baseline_microexon/posmeansepsign2HM_ssmd_baseline_pvals_rapgef2-ME_Box5_2023-02-21_CC_mv_linearmodel_23-rapgef2Box5_wt_vs_20-rapgef2Box5_hom_21068901_4294967294.csv]

	Assay Type	Assay	SSMD_x	Significance	Percents	SSMD_y
0	Frequency of movement [day]	290	290	290	0.7551724137931034	0.6321004427672098
1	Frequency of movement [night]	230	230	230	0.2217391304347826	0.513432760104673
2	Location in well [day]	127	127	127	0.06299212598425197	0.5582741967074801
3	Location in well [night]	103	103	103	0.0	0.0
4	Magnitude of movement [day]	346	346	346	0.002890173410404624	0.3807643342354902
5	Magnitude of movement [night]	283	283	283	0.0	0.0
6	Seizure-like movement [day & night]	0	0	0	0.0	0.0
