# Supplementary material for: Removal of developmentally regulated microexons has a minimal impact on larval zebrafish brain morphology and function
Source: eLife. 2025 Nov 18;13:RP101790. doi: 10.7554/eLife.101790 (PMC12626420; doi:10.7554/eLife.101790)
Supplement: Figure 2—source data 1. — Raw data is available in Zenodo. [file elife-101790-fig2-data1.zip › selectedset_baseline_microexon/negmeansepsign2HM_ssmd_baseline_pvals_ap1g1-ME_Box6_08_16_2022_JM_me_linearmodel_19-ap1g1Box6_wt_vs_22-ap1g1Box6_hom_15870642_4294967294.csv]

	Assay Type	Assay	SSMD_x	Significance	Percents	SSMD_y
0	Frequency of movement [day]	0	0	0	0.0	0.0
1	Frequency of movement [night]	235	235	235	0.03829787234042553	-0.3852794512489554
2	Location in well [day]	127	127	127	0.15748031496062992	-0.5525874542872735
3	Location in well [night]	103	103	103	0.23300970873786409	-0.5707075470150095
4	Magnitude of movement [day]	351	351	351	0.10826210826210826	-0.5395387573188154
5	Magnitude of movement [night]	281	281	281	0.046263345195729534	-0.5373311004346818
6	Seizure-like movement [day & night]	49	49	49	0.061224489795918366	-0.4131671220064233
