# Supplementary material for: Removal of developmentally regulated microexons has a minimal impact on larval zebrafish brain morphology and function
Source: eLife. 2025 Nov 18;13:RP101790. doi: 10.7554/eLife.101790 (PMC12626420; doi:10.7554/eLife.101790)
Supplement: Figure 2—source data 1. — Raw data is available in Zenodo. [file elife-101790-fig2-data1.zip › selectedset_baseline_microexon/posmeansepsign2HM_ssmd_baseline_pvals_nav3-ME_Box3_1_27_22_SM_me_linearmodel_20-nav3_wt_vs_21-nav3_hom_14388913_4294967294.csv]

	Assay Type	Assay	SSMD_x	Significance	Percents	SSMD_y
0	Frequency of movement [day]	276	276	276	0.07971014492753623	0.5172952040420573
1	Frequency of movement [night]	235	235	235	0.03404255319148936	0.554588863465677
2	Location in well [day]	122	122	122	0.12295081967213115	0.623602144310325
3	Location in well [night]	103	103	103	0.10679611650485436	0.534517552801063
4	Magnitude of movement [day]	340	340	340	0.008823529411764706	0.3897049301831119
5	Magnitude of movement [night]	282	282	282	0.0	0.0
6	Seizure-like movement [day & night]	43	43	43	0.0	0.0
