# Supplementary material for: Removal of developmentally regulated microexons has a minimal impact on larval zebrafish brain morphology and function
Source: eLife. 2025 Nov 18;13:RP101790. doi: 10.7554/eLife.101790 (PMC12626420; doi:10.7554/eLife.101790)
Supplement: Figure 2—source data 1. — Raw data is available in Zenodo. [file elife-101790-fig2-data1.zip › selectedset_baseline_microexon/negmeansepsign2HM_ssmd_baseline_pvals_mon2-ME_Box1_2022_09_27_CC_me_linearmodel_16-mon2Box1_wt_vs_14-mon2Box1_hom_16896038_4294967294.csv]

	Assay Type	Assay	SSMD_x	Significance	Percents	SSMD_y
0	Frequency of movement [day]	288	288	288	0.013888888888888888	-0.5634245474395915
1	Frequency of movement [night]	246	246	246	0.008130081300813009	-0.5901252445883565
2	Location in well [day]	128	128	128	0.1171875	-0.6612720222002212
3	Location in well [night]	0	0	0	0.0	0.0
4	Magnitude of movement [day]	350	350	350	0.04857142857142857	-0.6300290853843993
5	Magnitude of movement [night]	296	296	296	0.057432432432432436	-0.5884342653006052
6	Seizure-like movement [day & night]	51	51	51	0.11764705882352941	-0.6461337862707462
