# Supplementary material for: Removal of developmentally regulated microexons has a minimal impact on larval zebrafish brain morphology and function
Source: eLife. 2025 Nov 18;13:RP101790. doi: 10.7554/eLife.101790 (PMC12626420; doi:10.7554/eLife.101790)
Supplement: Figure 2—source data 1. — Raw data is available in Zenodo. [file elife-101790-fig2-data1.zip › selectedset_baseline_microexon/negmeansepsign2HM_ssmd_baseline_pvals_sptan1-ME_Box11_2023-06-27_VB_me_linearmodel_15-sptan1meBox11_wt_vs_8-sptan1meBox11_hom_21208741_4294967294.csv]

	Assay Type	Assay	SSMD_x	Significance	Percents	SSMD_y
0	Frequency of movement [day]	255	255	255	0.00784313725490196	-0.7198170267302748
1	Frequency of movement [night]	235	235	235	0.0	0.0
2	Location in well [day]	0	0	0	0.0	0.0
3	Location in well [night]	103	103	103	0.0	0.0
4	Magnitude of movement [day]	317	317	317	0.012618296529968454	-0.7722286518581818
5	Magnitude of movement [night]	285	285	285	0.021052631578947368	-0.7138574502116531
6	Seizure-like movement [day & night]	47	47	47	0.0	0.0
