# Supplementary material for: Removal of developmentally regulated microexons has a minimal impact on larval zebrafish brain morphology and function
Source: eLife. 2025 Nov 18;13:RP101790. doi: 10.7554/eLife.101790 (PMC12626420; doi:10.7554/eLife.101790)
Supplement: Figure 2—source data 1. — Raw data is available in Zenodo. [file elife-101790-fig2-data1.zip › selectedset_baseline_microexon/posmeansepsign2HM_ssmd_baseline_pvals_csnk1g1-ME_Box6_2022-09-13_CC_me_linearmodel_22-csnk1g1Box6_wt_vs_24-csnk1g1Box6_hom_16751131_4294967294.csv]

	Assay Type	Assay	SSMD_x	Significance	Percents	SSMD_y
0	Frequency of movement [day]	278	278	278	0.0035971223021582736	0.4582753142592974
1	Frequency of movement [night]	235	235	235	0.0	0.0
2	Location in well [day]	124	124	124	0.016129032258064516	0.4076311195781268
3	Location in well [night]	101	101	101	0.0	0.0
4	Magnitude of movement [day]	340	340	340	0.0	0.0
5	Magnitude of movement [night]	282	282	282	0.0425531914893617	0.443577930007854
6	Seizure-like movement [day & night]	0	0	0	0.0	0.0
