# Supplementary material for: Removal of developmentally regulated microexons has a minimal impact on larval zebrafish brain morphology and function
Source: eLife. 2025 Nov 18;13:RP101790. doi: 10.7554/eLife.101790 (PMC12626420; doi:10.7554/eLife.101790)
Supplement: Figure 2—source data 1. — Raw data is available in Zenodo. [file elife-101790-fig2-data1.zip › selectedset_baseline_microexon/posmeansepsign2HM_ssmd_baseline_pvals_mapk8ip3-ME_Box7_4_12_22_BC_me_linearmodel_17-mapk81p3_wt_vs_17-mapk81p3_hom_13466818_4294967294.csv]

	Assay Type	Assay	SSMD_x	Significance	Percents	SSMD_y
0	Frequency of movement [day]	291	291	291	0.0	0.0
1	Frequency of movement [night]	248	248	248	0.0	0.0
2	Location in well [day]	128	128	128	0.0078125	0.4890515718667929
3	Location in well [night]	104	104	104	0.0	0.0
4	Magnitude of movement [day]	348	348	348	0.011494252873563218	0.6303819065536473
5	Magnitude of movement [night]	291	291	291	0.013745704467353952	0.5388507387041722
6	Seizure-like movement [day & night]	52	52	52	0.019230769230769232	0.5547001962252291
