# Supplementary material for: Removal of developmentally regulated microexons has a minimal impact on larval zebrafish brain morphology and function
Source: eLife. 2025 Nov 18;13:RP101790. doi: 10.7554/eLife.101790 (PMC12626420; doi:10.7554/eLife.101790)
Supplement: Figure 2—source data 1. — Raw data is available in Zenodo. [file elife-101790-fig2-data1.zip › selectedset_baseline_microexon/posmeansepsign2HM_ssmd_baseline_pvals_sgip1b-ME_Box2_2023-03-14_CC_me_linearmodel_16-sgip1bBox2_wt_vs_17-sgip1bBox2_hom_19996361_4294967294.csv]

	Assay Type	Assay	SSMD_x	Significance	Percents	SSMD_y
0	Frequency of movement [day]	0	0	0	0.0	0.0
1	Frequency of movement [night]	248	248	248	0.004032258064516129	0.5808793210699337
2	Location in well [day]	126	126	126	0.10317460317460317	0.6056856170438581
3	Location in well [night]	107	107	107	0.028037383177570093	0.5366881511282244
4	Magnitude of movement [day]	350	350	350	0.05714285714285714	0.6618697383985339
5	Magnitude of movement [night]	293	293	293	0.027303754266211604	0.6084066990972365
6	Seizure-like movement [day & night]	41	41	41	0.14634146341463414	0.49742478890014974
