# Supplementary material for: Removal of developmentally regulated microexons has a minimal impact on larval zebrafish brain morphology and function
Source: eLife. 2025 Nov 18;13:RP101790. doi: 10.7554/eLife.101790 (PMC12626420; doi:10.7554/eLife.101790)
Supplement: Figure 2—source data 1. — Raw data is available in Zenodo. [file elife-101790-fig2-data1.zip › selectedset_baseline_microexon/posmeansepsign2HM_ssmd_baseline_pvals_nrg2b-ME_Box6_2022_06_07_CC_me_linearmodel_14-nrg2b_wt_vs_13-nrg2b_hom_17098916_4294967294.csv]

	Assay Type	Assay	SSMD_x	Significance	Percents	SSMD_y
0	Frequency of movement [day]	265	265	265	0.0	0.0
1	Frequency of movement [night]	245	245	245	0.0	0.0
2	Location in well [day]	119	119	119	0.0	0.0
3	Location in well [night]	107	107	107	0.102803738317757	0.5608075634376056
4	Magnitude of movement [day]	329	329	329	0.06990881458966565	0.6647799331947767
5	Magnitude of movement [night]	296	296	296	0.030405405405405407	0.5806237049888435
6	Seizure-like movement [day & night]	0	0	0	0.0	0.0
