# Supplementary material for: Removal of developmentally regulated microexons has a minimal impact on larval zebrafish brain morphology and function
Source: eLife. 2025 Nov 18;13:RP101790. doi: 10.7554/eLife.101790 (PMC12626420; doi:10.7554/eLife.101790)
Supplement: Figure 2—source data 1. — Raw data is available in Zenodo. [file elife-101790-fig2-data1.zip › selectedset_baseline_microexon/negmeansepsign2HM_ssmd_baseline_pvals_ptprd-1-ME_Box12_2021_08_13_CC_me_linearmodel_22-ptprdBox12_wt_vs_26-ptprdBox12_hom_11339790_4294967294.csv]

	Assay Type	Assay	SSMD_x	Significance	Percents	SSMD_y
0	Frequency of movement [day]	280	280	280	0.10714285714285714	-0.5050264873594225
1	Frequency of movement [night]	234	234	234	0.004273504273504274	-0.5339183222998629
2	Location in well [day]	123	123	123	0.0	0.0
3	Location in well [night]	0	0	0	0.0	0.0
4	Magnitude of movement [day]	340	340	340	0.06470588235294118	-0.5347804740693376
5	Magnitude of movement [night]	282	282	282	0.014184397163120567	-0.3693254239330185
6	Seizure-like movement [day & night]	52	52	52	0.0	0.0
