# Supplementary material for: Removal of developmentally regulated microexons has a minimal impact on larval zebrafish brain morphology and function
Source: eLife. 2025 Nov 18;13:RP101790. doi: 10.7554/eLife.101790 (PMC12626420; doi:10.7554/eLife.101790)
Supplement: Figure 2—source data 1. — Raw data is available in Zenodo. [file elife-101790-fig2-data1.zip › selectedset_baseline_microexon/negmeansepsign2HM_ssmd_baseline_pvals_dctn4-ME_Box1_3_1_22_CC_me_linearmodel_30-dctn4Box1_wt_vs_18-dctn4Box1_hom_15328263_4294967294.csv]

	Assay Type	Assay	SSMD_x	Significance	Percents	SSMD_y
0	Frequency of movement [day]	278	278	278	0.02158273381294964	-0.4692884726569624
1	Frequency of movement [night]	235	235	235	0.05106382978723404	-0.5333177851152946
2	Location in well [day]	124	124	124	0.016129032258064516	-0.5292281413718009
3	Location in well [night]	0	0	0	0.0	0.0
4	Magnitude of movement [day]	339	339	339	0.0029498525073746312	-0.5046658321352446
5	Magnitude of movement [night]	281	281	281	0.0035587188612099642	-0.344913672765668
6	Seizure-like movement [day & night]	0	0	0	0.0	0.0
