# Supplementary material for: Removal of developmentally regulated microexons has a minimal impact on larval zebrafish brain morphology and function
Source: eLife. 2025 Nov 18;13:RP101790. doi: 10.7554/eLife.101790 (PMC12626420; doi:10.7554/eLife.101790)
Supplement: Figure 2—source data 1. — Raw data is available in Zenodo. [file elife-101790-fig2-data1.zip › selectedset_baseline_microexon/negmeansepsign2HM_ssmd_baseline_pvals_ptprsa-ME_Box3_2022-08-26_CC_me_linearmodel_25-ptprsa_wt_vs_23-ptprsa_hom_16250282_4294967294.csv]

	Assay Type	Assay	SSMD_x	Significance	Percents	SSMD_y
0	Frequency of movement [day]	288	288	288	0.003472222222222222	-0.0351427047235904
1	Frequency of movement [night]	230	230	230	0.02608695652173913	-0.5749660167990823
2	Location in well [day]	125	125	125	0.128	-0.4554653985213032
3	Location in well [night]	104	104	104	0.057692307692307696	-0.3861780688277206
4	Magnitude of movement [day]	351	351	351	0.008547008547008548	-0.4642651263183761
5	Magnitude of movement [night]	284	284	284	0.03873239436619718	-0.5210612385620702
6	Seizure-like movement [day & night]	50	50	50	0.08	-0.40114166102422727
