# Supplementary material for: Removal of developmentally regulated microexons has a minimal impact on larval zebrafish brain morphology and function
Source: eLife. 2025 Nov 18;13:RP101790. doi: 10.7554/eLife.101790 (PMC12626420; doi:10.7554/eLife.101790)
Supplement: Figure 2—source data 1. — Raw data is available in Zenodo. [file elife-101790-fig2-data1.zip › selectedset_baseline_microexon/negmeansepsign2HM_ssmd_baseline_pvals_rapgef2-ME_Box2_2023-01-24_CC_mv_linearmodel_21-rapgef2Box2_wt_vs_21-rapgef2Box2_hom_20506397_4294967294.csv]

	Assay Type	Assay	SSMD_x	Significance	Percents	SSMD_y
0	Frequency of movement [day]	290	290	290	0.0034482758620689655	-0.4353418426237562
1	Frequency of movement [night]	236	236	236	0.0	0.0
2	Location in well [day]	126	126	126	0.0	0.0
3	Location in well [night]	0	0	0	0.0	0.0
4	Magnitude of movement [day]	348	348	348	0.005747126436781609	-0.3781346890756112
5	Magnitude of movement [night]	282	282	282	0.03546099290780142	-0.3995918116074642
6	Seizure-like movement [day & night]	48	48	48	0.08333333333333333	-0.48348290444039366
