# Supplementary material for: Removal of developmentally regulated microexons has a minimal impact on larval zebrafish brain morphology and function
Source: eLife. 2025 Nov 18;13:RP101790. doi: 10.7554/eLife.101790 (PMC12626420; doi:10.7554/eLife.101790)
Supplement: Figure 2—source data 1. — Raw data is available in Zenodo. [file elife-101790-fig2-data1.zip › selectedset_baseline_microexon/posmeansepsign2HM_ssmd_baseline_pvals_ergic3-ME_Box8_2023-05-02_ME_me_linearmodel_26-ergic3Box8_wt_vs_13-ergic3Box8_hom_20420877_4294967294.csv]

	Assay Type	Assay	SSMD_x	Significance	Percents	SSMD_y
0	Frequency of movement [day]	280	280	280	0.07142857142857142	0.6079843947119458
1	Frequency of movement [night]	235	235	235	0.0851063829787234	0.5608246421989111
2	Location in well [day]	0	0	0	0.0	0.0
3	Location in well [night]	103	103	103	0.05825242718446602	0.5480526560266075
4	Magnitude of movement [day]	339	339	339	0.0058997050147492625	0.48877162129481366
5	Magnitude of movement [night]	283	283	283	0.0	0.0
6	Seizure-like movement [day & night]	38	38	38	0.15789473684210525	0.46117844106892186
