# Supplementary material for: Removal of developmentally regulated microexons has a minimal impact on larval zebrafish brain morphology and function
Source: eLife. 2025 Nov 18;13:RP101790. doi: 10.7554/eLife.101790 (PMC12626420; doi:10.7554/eLife.101790)
Supplement: Figure 2—source data 1. — Raw data is available in Zenodo. [file elife-101790-fig2-data1.zip › selectedset_baseline_microexon/posmeansepsign2HM_ssmd_baseline_pvals_sgip1a-ME_Box3_2023-05-02_MK_me_linearmodel_24-sgip1aBox3_wt_vs_19-sgip1aBox3_hom_20420863_4294967294.csv]

	Assay Type	Assay	SSMD_x	Significance	Percents	SSMD_y
0	Frequency of movement [day]	279	279	279	0.010752688172043012	0.5470565927548457
1	Frequency of movement [night]	235	235	235	0.03404255319148936	0.5643456321696565
2	Location in well [day]	0	0	0	0.0	0.0
3	Location in well [night]	101	101	101	0.0	0.0
4	Magnitude of movement [day]	337	337	337	0.01483679525222552	0.5052101342469852
5	Magnitude of movement [night]	283	283	283	0.014134275618374558	0.4783031611612791
6	Seizure-like movement [day & night]	0	0	0	0.0	0.0
