# Supplementary material for: Removal of developmentally regulated microexons has a minimal impact on larval zebrafish brain morphology and function
Source: eLife. 2025 Nov 18;13:RP101790. doi: 10.7554/eLife.101790 (PMC12626420; doi:10.7554/eLife.101790)
Supplement: Figure 2—source data 1. — Raw data is available in Zenodo. [file elife-101790-fig2-data1.zip › selectedset_baseline_microexon/negmeansepsign2HM_ssmd_baseline_pvals_dctn1b-ME_4_12_22_Box3_CC_me_linearmodel_20-dctn1b_wt_vs_14-dctn1b_hom_13725631_4294967294.csv]

	Assay Type	Assay	SSMD_x	Significance	Percents	SSMD_y
0	Frequency of movement [day]	280	280	280	0.325	-0.5063193501360893
1	Frequency of movement [night]	235	235	235	0.2170212765957447	-0.5923334439675643
2	Location in well [day]	123	123	123	0.0	0.0
3	Location in well [night]	104	104	104	0.0	0.0
4	Magnitude of movement [day]	338	338	338	0.005917159763313609	-0.6365844046657303
5	Magnitude of movement [night]	282	282	282	0.12056737588652482	-0.7358234604638054
6	Seizure-like movement [day & night]	42	42	42	0.07142857142857142	-0.5557850927754052
