# Supplementary material for: Removal of developmentally regulated microexons has a minimal impact on larval zebrafish brain morphology and function
Source: eLife. 2025 Nov 18;13:RP101790. doi: 10.7554/eLife.101790 (PMC12626420; doi:10.7554/eLife.101790)
Supplement: Figure 2—source data 1. — Raw data is available in Zenodo. [file elife-101790-fig2-data1.zip › selectedset_baseline_microexon/posmeansepsign2HM_ssmd_baseline_pvals_ptprd-2-ME_Box8_2_14_22_CC_me_linearmodel_48-gene97_wt_vs_14-gene97_hom_12854775_4294967294.csv]

	Assay Type	Assay	SSMD_x	Significance	Percents	SSMD_y
0	Frequency of movement [day]	291	291	291	0.0	0.0
1	Frequency of movement [night]	247	247	247	0.0	0.0
2	Location in well [day]	127	127	127	0.0	0.0
3	Location in well [night]	106	106	106	0.0	0.0
4	Magnitude of movement [day]	347	347	347	0.01729106628242075	0.3854487343875308
5	Magnitude of movement [night]	292	292	292	0.0	0.0
6	Seizure-like movement [day & night]	50	50	50	0.04	0.5539605246775022
