# Supplementary material for: Removal of developmentally regulated microexons has a minimal impact on larval zebrafish brain morphology and function
Source: eLife. 2025 Nov 18;13:RP101790. doi: 10.7554/eLife.101790 (PMC12626420; doi:10.7554/eLife.101790)
Supplement: Figure 2—source data 1. — Raw data is available in Zenodo. [file elife-101790-fig2-data1.zip › selectedset_baseline_microexon/negmeansepsign2HM_ssmd_baseline_pvals_ptprd-2-ME_Box2_2021_11_19_CC_me_linearmodel_36-gene97Box2_wt_vs_19-gene97Box2_hom_11338882_4294967294.csv]

	Assay Type	Assay	SSMD_x	Significance	Percents	SSMD_y
0	Frequency of movement [day]	266	266	266	0.424812030075188	-0.4809746926196022
1	Frequency of movement [night]	246	246	246	0.02032520325203252	-0.3966392827325076
2	Location in well [day]	115	115	115	0.008695652173913044	-0.4140593377431767
3	Location in well [night]	107	107	107	0.037383177570093455	-0.4588329605661996
4	Magnitude of movement [day]	327	327	327	0.2324159021406728	-0.5510345856891524
5	Magnitude of movement [night]	296	296	296	0.04054054054054054	-0.5246143300857601
6	Seizure-like movement [day & night]	0	0	0	0.0	0.0
