# Supplementary material for: Removal of developmentally regulated microexons has a minimal impact on larval zebrafish brain morphology and function
Source: eLife. 2025 Nov 18;13:RP101790. doi: 10.7554/eLife.101790 (PMC12626420; doi:10.7554/eLife.101790)
Supplement: Figure 2—source data 1. — Raw data is available in Zenodo. [file elife-101790-fig2-data1.zip › selectedset_baseline_microexon/negmeansepsign2HM_ssmd_baseline_pvals_fryl-1-ME_Box3_2023-01-24_CC_me_linearmodel_28-fryl1Box3_wt_vs_29-fryl1Box3_hom_19288419_4294967294.csv]

	Assay Type	Assay	SSMD_x	Significance	Percents	SSMD_y
0	Frequency of movement [day]	288	288	288	0.05555555555555555	-0.4452164159555241
1	Frequency of movement [night]	234	234	234	0.3418803418803419	-0.4333102142963593
2	Location in well [day]	0	0	0	0.0	0.0
3	Location in well [night]	103	103	103	0.009708737864077669	-0.3623488145881974
4	Magnitude of movement [day]	349	349	349	0.017191977077363897	-0.47297667361327367
5	Magnitude of movement [night]	282	282	282	0.024822695035460994	-0.4332803138813103
6	Seizure-like movement [day & night]	0	0	0	0.0	0.0
