# Supplementary material for: Removal of developmentally regulated microexons has a minimal impact on larval zebrafish brain morphology and function
Source: eLife. 2025 Nov 18;13:RP101790. doi: 10.7554/eLife.101790 (PMC12626420; doi:10.7554/eLife.101790)
Supplement: Figure 2—source data 1. — Raw data is available in Zenodo. [file elife-101790-fig2-data1.zip › selectedset_baseline_microexon/posmeansepsign2HM_ssmd_baseline_pvals_clasp2-ME_Box7_2_25_22_CC_me_linearmodel_10-clasp2_wt_vs_12-clasp2_hom_12854770_4294967294.csv]

	Assay Type	Assay	SSMD_x	Significance	Percents	SSMD_y
0	Frequency of movement [day]	290	290	290	0.010344827586206896	0.7531682449116669
1	Frequency of movement [night]	235	235	235	0.03404255319148936	0.6620998364459025
2	Location in well [day]	0	0	0	0.0	0.0
3	Location in well [night]	103	103	103	0.02912621359223301	0.616195257098235
4	Magnitude of movement [day]	345	345	345	0.06086956521739131	0.7051654931272152
5	Magnitude of movement [night]	284	284	284	0.02464788732394366	0.7295470458563437
6	Seizure-like movement [day & night]	0	0	0	0.0	0.0
