# Supplementary material for: Removal of developmentally regulated microexons has a minimal impact on larval zebrafish brain morphology and function
Source: eLife. 2025 Nov 18;13:RP101790. doi: 10.7554/eLife.101790 (PMC12626420; doi:10.7554/eLife.101790)
Supplement: Figure 2—source data 1. — Raw data is available in Zenodo. [file elife-101790-fig2-data1.zip › selectedset_baseline_microexon/negmeansepsign2HM_ssmd_baseline_pvals_mapk8ip3-ME_Box7_4_12_22_BC_me_linearmodel_17-mapk81p3_wt_vs_17-mapk81p3_hom_13466818_4294967294.csv]

	Assay Type	Assay	SSMD_x	Significance	Percents	SSMD_y
0	Frequency of movement [day]	291	291	291	0.12714776632302405	-0.6560554615345954
1	Frequency of movement [night]	248	248	248	0.05241935483870968	-0.5256491964077429
2	Location in well [day]	128	128	128	0.0	0.0
3	Location in well [night]	104	104	104	0.04807692307692308	-0.4947561364545347
4	Magnitude of movement [day]	348	348	348	0.05172413793103448	-0.5603104133026551
5	Magnitude of movement [night]	291	291	291	0.024054982817869417	-0.5060997169809297
6	Seizure-like movement [day & night]	52	52	52	0.09615384615384616	-0.39678163282764645
