# Supplementary material for: Removal of developmentally regulated microexons has a minimal impact on larval zebrafish brain morphology and function
Source: eLife. 2025 Nov 18;13:RP101790. doi: 10.7554/eLife.101790 (PMC12626420; doi:10.7554/eLife.101790)
Supplement: Figure 2—source data 1. — Raw data is available in Zenodo. [file elife-101790-fig2-data1.zip › selectedset_baseline_microexon/posmeansepsign2HM_ssmd_baseline_pvals_adgrl2a-1-ME_Box1_4-19-22_BC_me_linearmodel_15-adgrl2a1Box1_wt_vs_23-adgrl2a1Box1_hom_14389343_4294967294.csv]

	Assay Type	Assay	SSMD_x	Significance	Percents	SSMD_y
0	Frequency of movement [day]	292	292	292	0.017123287671232876	0.6139581045774877
1	Frequency of movement [night]	235	235	235	0.10638297872340426	0.7433380876524035
2	Location in well [day]	0	0	0	0.0	0.0
3	Location in well [night]	0	0	0	0.0	0.0
4	Magnitude of movement [day]	351	351	351	0.019943019943019943	0.44903625816518844
5	Magnitude of movement [night]	285	285	285	0.017543859649122806	0.5924873165367233
6	Seizure-like movement [day & night]	0	0	0	0.0	0.0
