# Supplementary material for: Removal of developmentally regulated microexons has a minimal impact on larval zebrafish brain morphology and function
Source: eLife. 2025 Nov 18;13:RP101790. doi: 10.7554/eLife.101790 (PMC12626420; doi:10.7554/eLife.101790)
Supplement: Figure 2—source data 1. — Raw data is available in Zenodo. [file elife-101790-fig2-data1.zip › selectedset_baseline_microexon/posmeansepsign2HM_ssmd_baseline_pvals_nav3-ME_Box6_4_1_22_BC_me_linearmodel_22-nav3_wt_vs_25-nav3_hom_14358059_4294967294.csv]

	Assay Type	Assay	SSMD_x	Significance	Percents	SSMD_y
0	Frequency of movement [day]	287	287	287	0.003484320557491289	0.4446371690903598
1	Frequency of movement [night]	244	244	244	0.004098360655737705	0.2544677947974736
2	Location in well [day]	0	0	0	0.0	0.0
3	Location in well [night]	105	105	105	0.01904761904761905	0.3751450959226369
4	Magnitude of movement [day]	350	350	350	0.002857142857142857	0.4423976709259278
5	Magnitude of movement [night]	292	292	292	0.03424657534246575	0.5493718061965106
6	Seizure-like movement [day & night]	0	0	0	0.0	0.0
