# Supplementary material for: Removal of developmentally regulated microexons has a minimal impact on larval zebrafish brain morphology and function
Source: eLife. 2025 Nov 18;13:RP101790. doi: 10.7554/eLife.101790 (PMC12626420; doi:10.7554/eLife.101790)
Supplement: Figure 2—source data 1. — Raw data is available in Zenodo. [file elife-101790-fig2-data1.zip › selectedset_baseline_microexon/posmeansepsign2HM_ssmd_baseline_pvals_adgrl2a-2-ME_Box1_2022-11-04_CC_me_linearmodel_17-adgrl2a2Box1_wt_vs_16-adgrl2a2Box1_hom_17490536_4294967294.csv]

	Assay Type	Assay	SSMD_x	Significance	Percents	SSMD_y
0	Frequency of movement [day]	292	292	292	0.1232876712328767	0.5457824166344429
1	Frequency of movement [night]	234	234	234	0.021367521367521368	0.4746901791360757
2	Location in well [day]	127	127	127	0.06299212598425197	0.4747607223219311
3	Location in well [night]	103	103	103	0.10679611650485436	0.5148264019195126
4	Magnitude of movement [day]	351	351	351	0.002849002849002849	0.6624006587986632
5	Magnitude of movement [night]	281	281	281	0.06405693950177936	0.5945304503696618
6	Seizure-like movement [day & night]	36	36	36	0.027777777777777776	0.5773502691896257
