# Supplementary material for: Removal of developmentally regulated microexons has a minimal impact on larval zebrafish brain morphology and function
Source: eLife. 2025 Nov 18;13:RP101790. doi: 10.7554/eLife.101790 (PMC12626420; doi:10.7554/eLife.101790)
Supplement: Figure 2—source data 1. — Raw data is available in Zenodo. [file elife-101790-fig2-data1.zip › selectedset_baseline_microexon/posmeansepsign2HM_ssmd_baseline_pvals_ap1g1-ME_Box2_2_14_22_me_linearmodel_19-ap1g1_wt_vs_15-ap1g1_hom_12851759_4294967294.csv]

	Assay Type	Assay	SSMD_x	Significance	Percents	SSMD_y
0	Frequency of movement [day]	278	278	278	0.0	0.0
1	Frequency of movement [night]	235	235	235	0.00851063829787234	0.5156770699692079
2	Location in well [day]	121	121	121	0.008264462809917356	0.4842014052609983
3	Location in well [night]	0	0	0	0.0	0.0
4	Magnitude of movement [day]	340	340	340	0.0029411764705882353	0.5923434164658163
5	Magnitude of movement [night]	284	284	284	0.0	0.0
6	Seizure-like movement [day & night]	0	0	0	0.0	0.0
