# Supplementary material for: Removal of developmentally regulated microexons has a minimal impact on larval zebrafish brain morphology and function
Source: eLife. 2025 Nov 18;13:RP101790. doi: 10.7554/eLife.101790 (PMC12626420; doi:10.7554/eLife.101790)
Supplement: Figure 2—source data 1. — Raw data is available in Zenodo. [file elife-101790-fig2-data1.zip › selectedset_baseline_microexon/negmeansepsign2HM_ssmd_baseline_pvals_tenm4-1-ME_Box11_4_26_24_linearmodel_20-tenm4-1-ME_wt_vs_18-tenm4-1-ME_hom_550597_0.csv]

	Assay Type	Assay	SSMD_x	Significance	Percents	SSMD_y
0	Frequency of movement [day]	280	280	280	0.010714285714285714	-0.4791859969600836
1	Frequency of movement [night]	232	232	232	0.0	0.0
2	Location in well [day]	124	124	124	0.0	0.0
3	Location in well [night]	102	102	102	0.049019607843137254	-0.7650159281872265
4	Magnitude of movement [day]	341	341	341	0.002932551319648094	-0.7180469840874916
5	Magnitude of movement [night]	282	282	282	0.01773049645390071	-0.6149370682890634
6	Seizure-like movement [day & night]	0	0	0	0.0	0.0
