# Supplementary material for: Removal of developmentally regulated microexons has a minimal impact on larval zebrafish brain morphology and function
Source: eLife. 2025 Nov 18;13:RP101790. doi: 10.7554/eLife.101790 (PMC12626420; doi:10.7554/eLife.101790)
Supplement: Figure 2—source data 1. — Raw data is available in Zenodo. [file elife-101790-fig2-data1.zip › selectedset_baseline_microexon/posmeansepsign2HM_ssmd_baseline_pvals_kcnma1a-ME_Box5_07_02_2021_KM_me_linearmodel_23-kcnma1CBox5_wt_vs_28-kcnma1CBox5_hom_9328857_4294967294.csv]

	Assay Type	Assay	SSMD_x	Significance	Percents	SSMD_y
0	Frequency of movement [day]	279	279	279	0.08960573476702509	0.4085587760507971
1	Frequency of movement [night]	235	235	235	0.01276595744680851	0.39821352934966603
2	Location in well [day]	121	121	121	0.03305785123966942	0.4541153291598527
3	Location in well [night]	103	103	103	0.0	0.0
4	Magnitude of movement [day]	339	339	339	0.02654867256637168	0.5332979498598234
5	Magnitude of movement [night]	284	284	284	0.15140845070422534	0.5569377467187504
6	Seizure-like movement [day & night]	51	51	51	0.0	0.0
