# Supplementary material for: Removal of developmentally regulated microexons has a minimal impact on larval zebrafish brain morphology and function
Source: eLife. 2025 Nov 18;13:RP101790. doi: 10.7554/eLife.101790 (PMC12626420; doi:10.7554/eLife.101790)
Supplement: Figure 2—source data 1. — Raw data is available in Zenodo. [file elife-101790-fig2-data1.zip › selectedset_baseline_microexon/posmeansepsign2HM_ssmd_baseline_pvals_csnk1g1-ME_Box10_2023-01-27_CC_me_linearmodel_29-csnk1g1Box10_wt_vs_25-csnk1g1Box10_hom_19166597_4294967294.csv]

	Assay Type	Assay	SSMD_x	Significance	Percents	SSMD_y
0	Frequency of movement [day]	0	0	0	0.0	0.0
1	Frequency of movement [night]	232	232	232	0.008620689655172414	0.2179957837421977
2	Location in well [day]	0	0	0	0.0	0.0
3	Location in well [night]	103	103	103	0.33980582524271846	0.44689015217811606
4	Magnitude of movement [day]	339	339	339	0.011799410029498525	0.38155229528542933
5	Magnitude of movement [night]	281	281	281	0.16725978647686832	0.5171943267994555
6	Seizure-like movement [day & night]	47	47	47	0.0	0.0
