# Supplementary material for: Removal of developmentally regulated microexons has a minimal impact on larval zebrafish brain morphology and function
Source: eLife. 2025 Nov 18;13:RP101790. doi: 10.7554/eLife.101790 (PMC12626420; doi:10.7554/eLife.101790)
Supplement: Figure 2—source data 2. — Raw data is available in Zenodo. [file elife-101790-fig2-data2.zip]

Archive with 176 entries (175 files):
- selectedset_stimuli-standard_microexon/
- selectedset_stimuli-standard_microexon/negmeansepsign2HM_ssmd_stimuli_standard_pvals_mon2-ME_Box1_2022_09_27_CC_me_linearmodel_16-mon2Box1_wt_vs_14-mon2Box1_hom_16896038_4294967294.csv
- selectedset_stimuli-standard_microexon/posmeansepsign2HM_ssmd_stimuli_standard_pvals_sptan1-ME_Box11_2023-07-18_VB_me_linearmodel_13-sptanmeBox11_wt_vs_14-sptanmeBox11_hom_21689294_4294967294.csv
- selectedset_stimuli-standard_microexon/posmeansepsign2HM_ssmd_stimuli_standard_pvals_tenm4-1-ME_Box11_4_26_24_linearmodel_20-tenm4-1-ME_wt_vs_18-tenm4-1-ME_hom_550597_0.csv
- selectedset_stimuli-standard_microexon/posmeansepsign2HM_ssmd_stimuli_standard_pvals_ptk2ab-2-ME_Box6_5_25_24_linearmodel_10-ptk2ab-2-ME_wt_vs_8-ptk2ab-2-ME_hom_566676_0.csv
- selectedset_stimuli-standard_microexon/negmeansepsign2HM_ssmd_stimuli_standard_pvals_ptprfa-ME_Box8_2023-07-25_MSC_me_linearmodel_12-ptprfaBox8_wt_vs_15-ptprfaBox8_hom_23181638_4294967294.csv
- selectedset_stimuli-standard_microexon/posmeansepsign2HM_ssmd_stimuli_standard_pvals_nrg2a-ME_Box5_2023-05-02_vb_me_linearmodel_17-nrg2aBox5_wt_vs_21-nrg2aBox5_hom_20881335_4294967294.csv
- selectedset_stimuli-standard_microexon/posmeansepsign2HM_ssmd_stimuli_standard_pvals_nav3-ME_Box3_1_27_22_SM_me_linearmodel_20-nav3_wt_vs_21-nav3_hom_14388913_4294967294.csv
- selectedset_stimuli-standard_microexon/negmeansepsign2HM_ssmd_stimuli_standard_pvals_adgrl2a-1-ME_Box1_4-19-22_BC_me_linearmodel_15-adgrl2a1Box1_wt_vs_23-adgrl2a1Box1_hom_14389343_4294967294.csv
- selectedset_stimuli-standard_microexon/negmeansepsign2HM_ssmd_stimuli_standard_pvals_trrap-ME_Box7_2023-07-25_MSC_me_linearmodel_19-trrapBox7_wt_vs_12-trrapBox7_hom_21602245_4294967294.csv
- selectedset_stimuli-standard_microexon/negmeansepsign2HM_ssmd_stimuli_standard_pvals_ergic3-ME_Box8_2023-05-02_ME_me_linearmodel_26-ergic3Box8_wt_vs_13-ergic3Box8_hom_20420877_4294967294.csv
- selectedset_stimuli-standard_microexon/negmeansepsign2HM_ssmd_stimuli_standard_pvals_med23-ME_Box5_5-17-2022_CC_me_linearmodel_19-med23_wt_vs_23-med23_hom_14382421_4294967294.csv
- selectedset_stimuli-standard_microexon/negmeansepsign2HM_ssmd_stimuli_standard_pvals_ptk2ab-2-ME_Box1_4_26_24_linearmodel_8-ptk2ab-2-ME_wt_vs_13-ptk2ab-2-ME_hom_566661_0.csv
- selectedset_stimuli-standard_microexon/negmeansepsign2HM_ssmd_stimuli_standard_pvals_adgrl2a-2-ME_Box3_2022-10-18_CC_me_linearmodel_20-adgrl2a2Box3_wt_vs_19-adgrl2a2Box3_hom_17272654_4294967294.csv
- selectedset_stimuli-standard_microexon/posmeansepsign2HM_ssmd_stimuli_standard_pvals_dop1a-ME_Box7_2023-06-06_MK_me_linearmodel_14-dop1aBox7_wt_vs_15-dop1aBox7_hom_20667133_4294967294.csv
- selectedset_stimuli-standard_microexon/posmeansepsign2HM_ssmd_stimuli_standard_pvals_eif4g3b-ME_Box8_2023-07-18_MSC_me_linearmodel_15-eif4g3bBox8_wt_vs_21-eif4g3bBox8_hom_23463706_4294967294.csv
- selectedset_stimuli-standard_microexon/negmeansepsign2HM_ssmd_stimuli_standard_pvals_mapk8ip3-ME_Box2_5_10_22_BC_me_linearmodel_13-mapk8ip3_wt_vs_18-mapk8ip3_hom_14382414_4294967294.csv
- selectedset_stimuli-standard_microexon/posmeansepsign2HM_ssmd_stimuli_standard_pvals_adgrl2a-2-ME_Box1_2022-11-04_CC_me_linearmodel_17-adgrl2a2Box1_wt_vs_16-adgrl2a2Box1_hom_17490536_4294967294.csv
- selectedset_stimuli-standard_microexon/negmeansepsign2HM_ssmd_stimuli_standard_pvals_sptan1-ME_Box11_2023-07-18_VB_me_linearmodel_13-sptanmeBox11_wt_vs_14-sptanmeBox11_hom_21689294_4294967294.csv
- selectedset_stimuli-standard_microexon/posmeansepsign2HM_ssmd_stimuli_standard_pvals_tenm3-ME_Box7_2022_06_07_CC_me_linearmodel_19-tenm3_wt_vs_24-tenm3_hom_15995229_4294967294.csv
- selectedset_stimuli-standard_microexon/negmeansepsign2HM_ssmd_stimuli_standard_pvals_tenm3-ME_Box7_2022_06_07_CC_me_linearmodel_19-tenm3_wt_vs_24-tenm3_hom_15995229_4294967294.csv
- selectedset_stimuli-standard_microexon/negmeansepsign2HM_ssmd_stimuli_standard_pvals_nrxn1a-ME_Box2_2021_12_03_CC_me_linearmodel_26-nrxn1aBox2_wt_vs_25-nrxn1aBox2_hom_11696068_4294967294.csv
- selectedset_stimuli-standard_microexon/negmeansepsign2HM_ssmd_stimuli_standard_pvals_kcnma1a-ME_Box1_07_02_2021_KM_me_linearmodel_21-kcnma1aBox1_wt_vs_18-kcnma1aBox1_hom_9211172_4294967294.csv
- selectedset_stimuli-standard_microexon/posmeansepsign2HM_ssmd_stimuli_standard_pvals_ptprfb-ME_Box3_2023-03-14_CC_me_linearmodel_17-ptprfbBox7_wt_vs_17-ptprfbBox7_hom_20265889_4294967294.csv
- selectedset_stimuli-standard_microexon/posmeansepsign2HM_ssmd_stimuli_standard_pvals_nckap1-ME_Box1_07_08_2022_CC_me_linearmodel_18-nckap1_wt_vs_23-nckap1_hom_15317118_4294967294.csv
- selectedset_stimuli-standard_microexon/posmeansepsign2HM_ssmd_stimuli_standard_pvals_robo1-ME_Box4_09_02_2021_KM_me_linearmodel_26-robo1Box4_wt_vs_16-robo1Box4_hom_11342171_4294967294.csv
- selectedset_stimuli-standard_microexon/negmeansepsign2HM_ssmd_stimuli_standard_pvals_dctn4-ME_Box8_3_1_22_CC_me_linearmodel_19-dctn4Box8_wt_vs_13-dctn4Box8_hom_15437590_4294967294.csv
- selectedset_stimuli-standard_microexon/.DS_Store
- __MACOSX/selectedset_stimuli-standard_microexon/._.DS_Store
- selectedset_stimuli-standard_microexon/posmeansepsign2HM_ssmd_stimuli_standard_pvals_ppfia4-ME_Box1_2022_08_12_CC_me_linearmodel_27-ppfia4Box1_wt_vs_23-ppfia4Box1_hom_15776558_4294967294.csv
- selectedset_stimuli-standard_microexon/posmeansepsign2HM_ssmd_stimuli_standard_pvals_ptprd-1-ME_Box12_2021_08_13_CC_me_linearmodel_22-ptprdBox12_wt_vs_26-ptprdBox12_hom_11339790_4294967294.csv
- selectedset_stimuli-standard_microexon/negmeansepsign2HM_ssmd_stimuli_standard_pvals_rapgef2-ME_Box5_2023-02-21_CC_mv_linearmodel_23-rapgef2Box5_wt_vs_20-rapgef2Box5_hom_21068901_4294967294.csv
- selectedset_stimuli-standard_microexon/negmeansepsign2HM_ssmd_stimuli_standard_pvals_fryl-1-ME_Box3_2023-01-24_CC_me_linearmodel_28-fryl1Box3_wt_vs_29-fryl1Box3_hom_19288419_4294967294.csv
- selectedset_stimuli-standard_microexon/posmeansepsign2HM_ssmd_stimuli_standard_pvals_ppp6r3-ME_Box7_2022-09-13_CC_me_linearmodel_20-ppp6r3Box7_wt_vs_20-ppp6r3Box7_hom_16711214_4294967294.csv
- selectedset_stimuli-standard_microexon/posmeansepsign2HM_ssmd_stimuli_standard_pvals_ptprsa-ME_Box5_2022-08-26_CC_me_linearmodel_22-ptprsac2Box5_wt_vs_22-ptprsac2Box5_hom_16255275_4294967294.csv
- selectedset_stimuli-standard_microexon/negmeansepsign2HM_ssmd_stimuli_standard_pvals_sgip1a-ME_Box3_2023-05-02_MK_me_linearmodel_24-sgip1aBox3_wt_vs_19-sgip1aBox3_hom_20420863_4294967294.csv
- selectedset_stimuli-standard_microexon/posmeansepsign2HM_ssmd_stimuli_standard_pvals_sgip1a-ME_Box6_2023-05-02_MK_me_linearmodel_17-sgip1aBox6_wt_vs_21-sgip1aBox6_hom_20420868_4294967294.csv
- selectedset_stimuli-standard_microexon/negmeansepsign2HM_ssmd_stimuli_standard_pvals_csnk1g1-ME_Box6_2022-09-13_CC_me_linearmodel_22-csnk1g1Box6_wt_vs_24-csnk1g1Box6_hom_16751131_4294967294.csv
- selectedset_stimuli-standard_microexon/posmeansepsign2HM_ssmd_stimuli_standard_pvals_rapgef2-ME_Box2_2023-01-24_CC_mv_linearmodel_21-rapgef2Box2_wt_vs_21-rapgef2Box2_hom_20506397_4294967294.csv
- selectedset_stimuli-standard_microexon/posmeansepsign2HM_ssmd_stimuli_standard_pvals_vti1a-ME_Box2_2023-03-03_CC_me_linearmodel_23-vti1aBox2_wt_vs_23-vti1aBox2_hom_19619324_4294967294.csv
- selectedset_stimuli-standard_microexon/negmeansepsign2HM_ssmd_stimuli_standard_pvals_nav3-ME_Box6_4_1_22_BC_me_linearmodel_22-nav3_wt_vs_25-nav3_hom_14358059_4294967294.csv
- selectedset_stimuli-standard_microexon/negmeansepsign2HM_ssmd_stimuli_standard_pvals_adgrl2a-1-ME_Box10_2022_08_12_CC_me_linearmodel_20-adgrl2a1Box10_wt_vs_15-adgrl2a1Box10_hom_15730599_4294967294.csv
- selectedset_stimuli-standard_microexon/posmeansepsign2HM_ssmd_stimuli_standard_pvals_nrg2b-ME_Box6_2023-05-30_MK_me_linearmodel_14-nrg2bBox6_wt_vs_25-nrg2bBox6_hom_20666980_4294967294.csv
- selectedset_stimuli-standard_microexon/negmeansepsign2HM_ssmd_stimuli_standard_pvals_ptprsa-ME_Box3_2022-08-26_CC_me_linearmodel_25-ptprsa_wt_vs_23-ptprsa_hom_16250282_4294967294.csv
- selectedset_stimuli-standard_microexon/negmeansepsign2HM_ssmd_stimuli_standard_pvals_trrap-ME_Box11_1_6_22_WG_me_linearmodel_25-trrap_wt_vs_17-trrap_hom_12897307_4294967294.csv
- selectedset_stimuli-standard_microexon/negmeansepsign2HM_ssmd_stimuli_standard_pvals_synj1-1-ME_Box6_3_25_22_BC_me_linearmodel_19-synj11_wt_vs_22-synj11_hom_13438296_4294967294.csv
- selectedset_stimuli-standard_microexon/posmeansepsign2HM_ssmd_stimuli_standard_pvals_nrxn1a-ME_Box10_12_4_21_CC_me_linearmodel_16-nrxn1aBox10_wt_vs_21-nrxn1aBox10_hom_11695993_4294967294.csv
- selectedset_stimuli-standard_microexon/posmeansepsign2HM_ssmd_stimuli_standard_pvals_dctn4-ME_Box8_3_1_22_CC_me_linearmodel_19-dctn4Box8_wt_vs_13-dctn4Box8_hom_15437590_4294967294.csv
- selectedset_stimuli-standard_microexon/posmeansepsign2HM_ssmd_stimuli_standard_pvals_adgrl2a-1-ME_Box10_2022_08_12_CC_me_linearmodel_20-adgrl2a1Box10_wt_vs_15-adgrl2a1Box10_hom_15730599_4294967294.csv
- selectedset_stimuli-standard_microexon/posmeansepsign2HM_ssmd_stimuli_standard_pvals_ptprd-2-ME_Box2_2021_11_19_CC_me_linearmodel_36-gene97Box2_wt_vs_19-gene97Box2_hom_11338882_4294967294.csv
- selectedset_stimuli-standard_microexon/posmeansepsign2HM_ssmd_stimuli_standard_pvals_eif4g3b-ME_Box2_2023-05-23_mk_me_linearmodel_16-eif4g3bBox2_wt_vs_15-eif4g3bBox2_hom_20508941_4294967294.csv
- selectedset_stimuli-standard_microexon/posmeansepsign2HM_ssmd_stimuli_standard_pvals_kcnma1a-ME_Box1_07_02_2021_KM_me_linearmodel_21-kcnma1aBox1_wt_vs_18-kcnma1aBox1_hom_9211172_4294967294.csv
- selectedset_stimuli-standard_microexon/posmeansepsign2HM_ssmd_stimuli_standard_pvals_med23-ME_Box5_5-17-2022_CC_me_linearmodel_19-med23_wt_vs_23-med23_hom_14382421_4294967294.csv
- selectedset_stimuli-standard_microexon/posmeansepsign2HM_ssmd_stimuli_standard_pvals_robo1-ME_Box6_12_10_21_BC_me_linearmodel_17-robo1Box6_wt_vs_21-robo1Box6_hom_11696882_4294967294.csv
- selectedset_stimuli-standard_microexon/negmeansepsign2HM_ssmd_stimuli_standard_pvals_frya-ME_Box1_2023-05023_mk_me_linearmodel_23-fryaBox1homlabel_wt_vs_13-fryaBox1homlabel_hom_20667481_4294967294.csv
- selectedset_stimuli-standard_microexon/posmeansepsign2HM_ssmd_stimuli_standard_pvals_mon2-ME_Box1_2023-04-18_CC_me_linearmodel_28-mon2Box1_wt_vs_19-mon2Box1_hom_20667038_4294967294.csv
- selectedset_stimuli-standard_microexon/posmeansepsign2HM_ssmd_stimuli_standard_pvals_ptprfa-ME_Box10_2023-07-11_vb_me_linearmodel_13-ptprfaBox10_wt_vs_20-ptprfaBox10_hom_21605520_4294967294.csv
- selectedset_stimuli-standard_microexon/negmeansepsign2HM_ssmd_stimuli_standard_pvals_frya-ME_Box5_07_29_2021_CC_me_linearmodel_15-fryaBox5_wt_vs_8-fryaBox5_hom_11686385_4294967294.csv
- selectedset_stimuli-standard_microexon/posmeansepsign2HM_ssmd_stimuli_standard_pvals_trrap-ME_Box11_1_6_22_WG_me_linearmodel_25-trrap_wt_vs_17-trrap_hom_12897307_4294967294.csv
- selectedset_stimuli-standard_microexon/negmeansepsign2HM_ssmd_stimuli_standard_pvals_ptprd-1-ME_Box12_2021_08_13_CC_me_linearmodel_22-ptprdBox12_wt_vs_26-ptprdBox12_hom_11339790_4294967294.csv
- selectedset_stimuli-standard_microexon/negmeansepsign2HM_ssmd_stimuli_standard_pvals_dctn1b-ME_Box2_07_22_2021_CC_me_linearmodel_13-dcnt1bBox2_wt_vs_24-dcnt1bBox2_hom_11692814_4294967294.csv
- selectedset_stimuli-standard_microexon/posmeansepsign2HM_ssmd_stimuli_standard_pvals_frya-ME_Box1_2023-05023_mk_me_linearmodel_23-fryaBox1homlabel_wt_vs_13-fryaBox1homlabel_hom_20667481_4294967294.csv
- selectedset_stimuli-standard_microexon/negmeansepsign2HM_ssmd_stimuli_standard_pvals_dctn4-ME_Box1_3_1_22_CC_me_linearmodel_30-dctn4Box1_wt_vs_18-dctn4Box1_hom_15328263_4294967294.csv
- selectedset_stimuli-standard_microexon/posmeansepsign2HM_ssmd_stimuli_standard_pvals_synj1-1-ME_Box3_2023-01-31_CC_me_linearmodel_30-synj11Box3_wt_vs_22-synj11Box3_hom_19166558_4294967294.csv
- selectedset_stimuli-standard_microexon/negmeansepsign2HM_ssmd_stimuli_standard_pvals_csnk1g1-ME_Box10_2023-01-27_CC_me_linearmodel_29-csnk1g1Box10_wt_vs_25-csnk1g1Box10_hom_19166597_4294967294.csv
- selectedset_stimuli-standard_microexon/posmeansepsign2HM_ssmd_stimuli_standard_pvals_dctn4-ME_Box1_3_1_22_CC_me_linearmodel_30-dctn4Box1_wt_vs_18-dctn4Box1_hom_15328263_4294967294.csv
- selectedset_stimuli-standard_microexon/negmeansepsign2HM_ssmd_stimuli_standard_pvals_ap1g1-ME_Box6_08_16_2022_JM_me_linearmodel_19-ap1g1Box6_wt_vs_22-ap1g1Box6_hom_15870642_4294967294.csv
- selectedset_stimuli-standard_microexon/negmeansepsign2HM_ssmd_stimuli_standard_pvals_tenm4-1-ME_Box11_4_26_24_linearmodel_20-tenm4-1-ME_wt_vs_18-tenm4-1-ME_hom_550597_0.csv
- selectedset_stimuli-standard_microexon/posmeansepsign2HM_ssmd_stimuli_standard_pvals_ap1g1-ME_Box2_2_14_22_me_linearmodel_19-ap1g1_wt_vs_15-ap1g1_hom_12851759_4294967294.csv
- selectedset_stimuli-standard_microexon/posmeansepsign2HM_ssmd_stimuli_standard_pvals_ptprd-2-ME_Box8_2_14_22_CC_me_linearmodel_48-gene97_wt_vs_14-gene97_hom_12854775_4294967294.csv
- selectedset_stimuli-standard_microexon/posmeansepsign2HM_ssmd_stimuli_standard_pvals_sgce-ME_Box11_2_25_22_CC_me_linearmodel_17-sgce_wt_vs_17-sgce_hom_12901768_4294967294.csv
- selectedset_stimuli-standard_microexon/negmeansepsign2HM_ssmd_stimuli_standard_pvals_ptprfb-ME_Box3_2023-03-07_CC_me_linearmodel_22-ptprfbBox3_wt_vs_18-ptprfbBox3_hom_20265823_4294967294.csv
- selectedset_stimuli-standard_microexon/posmeansepsign2HM_ssmd_stimuli_standard_pvals_ppfia4-ME_Box8_12_4_21_CC_me_linearmodel_25-ppfia4Box8_wt_vs_23-ppfia4Box8_hom_11697234_4294967294.csv
- selectedset_stimuli-standard_microexon/negmeansepsign2HM_ssmd_stimuli_standard_pvals_ergic3-ME_Box1_2023-04-25_MK_me_linearmodel_23-ergic3Box1_wt_vs_25-ergic3Box1_hom_20306736_4294967294.csv
- selectedset_stimuli-standard_microexon/posmeansepsign2HM_ssmd_stimuli_standard_pvals_frya-ME_Box5_07_29_2021_CC_me_linearmodel_15-fryaBox5_wt_vs_8-fryaBox5_hom_11686385_4294967294.csv
- selectedset_stimuli-standard_microexon/negmeansepsign2HM_ssmd_stimuli_standard_pvals_tenm3-ME_Box8_2022_08_12_CC_me_linearmodel_19-tenm3Box8_wt_vs_20-tenm3Box8_hom_15994616_4294967294.csv
- selectedset_stimuli-standard_microexon/negmeansepsign2HM_ssmd_stimuli_standard_pvals_vav2-ME_Box3_4_26_22_BC_me_linearmodel_19-vav2_wt_vs_25-vav2_hom_13724364_4294967294.csv
- selectedset_stimuli-standard_microexon/posmeansepsign2HM_ssmd_stimuli_standard_pvals_csnk1g1-ME_Box10_2023-01-27_CC_me_linearmodel_29-csnk1g1Box10_wt_vs_25-csnk1g1Box10_hom_19166597_4294967294.csv
- selectedset_stimuli-standard_microexon/posmeansepsign2HM_ssmd_stimuli_standard_pvals_ptprd-1-ME_Box8_07_15_2021_CC_me_linearmodel_21-ptprd_wt_vs_18-ptprd_hom_9346438_4294967294.csv
- selectedset_stimuli-standard_microexon/posmeansepsign2HM_ssmd_stimuli_standard_pvals_nav3-ME_Box6_4_1_22_BC_me_linearmodel_22-nav3_wt_vs_25-nav3_hom_14358059_4294967294.csv
- selectedset_stimuli-standard_microexon/posmeansepsign2HM_ssmd_stimuli_standard_pvals_meaf6-ME_Box5_2023-03-07_CC_me_linearmodel_20-meaf6Box5_wt_vs_17-meaf6Box5_hom_19970443_4294967294.csv
- selectedset_stimuli-standard_microexon/negmeansepsign2HM_ssmd_stimuli_standard_pvals_nckap1-ME_Box3_2023-02-21_CC_me_linearmodel_26-nckap1Box3_wt_vs_29-nckap1Box3_hom_20268036_4294967294.csv
- selectedset_stimuli-standard_microexon/negmeansepsign2HM_ssmd_stimuli_standard_pvals_dop1a-ME_Box2_2023-01-10_CC_me_linearmodel_15-dop1aBox2_wt_vs_17-dop1aBox2_hom_19288483_4294967294.csv
- selectedset_stimuli-standard_microexon/negmeansepsign2HM_ssmd_stimuli_standard_pvals_synj1-2-ME_Box8_2023-02-21_CC_me_linearmodel_15-synj12Box8_wt_vs_25-synj12Box8_hom_19996334_4294967294.csv
- selectedset_stimuli-standard_microexon/negmeansepsign2HM_ssmd_stimuli_standard_pvals_nrg1-ME_Box12_2023-06-20_VB_me_linearmodel_17-nrg1Box12_wt_vs_24-nrg1Box12_hom_20881320_4294967294.csv
- selectedset_stimuli-standard_microexon/posmeansepsign2HM_ssmd_stimuli_standard_pvals_dctn1b-ME_4_12_22_Box3_CC_me_linearmodel_20-dctn1b_wt_vs_14-dctn1b_hom_13725631_4294967294.csv
- selectedset_stimuli-standard_microexon/negmeansepsign2HM_ssmd_stimuli_standard_pvals_mapk8ip3-ME_Box7_4_12_22_BC_me_linearmodel_17-mapk81p3_wt_vs_17-mapk81p3_hom_13466818_4294967294.csv
- selectedset_stimuli-standard_microexon/negmeansepsign2HM_ssmd_stimuli_standard_pvals_dctn1b-ME_4_12_22_Box3_CC_me_linearmodel_20-dctn1b_wt_vs_14-dctn1b_hom_13725631_4294967294.csv
- selectedset_stimuli-standard_microexon/negmeansepsign2HM_ssmd_stimuli_standard_pvals_adgrl2a-2-ME_Box1_2022-11-04_CC_me_linearmodel_17-adgrl2a2Box1_wt_vs_16-adgrl2a2Box1_hom_17490536_4294967294.csv
- selectedset_stimuli-standard_microexon/negmeansepsign2HM_ssmd_stimuli_standard_pvals_sgip1b-ME_Box2_2023-03-14_CC_me_linearmodel_16-sgip1bBox2_wt_vs_17-sgip1bBox2_hom_19996361_4294967294.csv
- selectedset_stimuli-standard_microexon/posmeansepsign2HM_ssmd_stimuli_standard_pvals_adgrl2a-2-ME_Box3_2022-10-18_CC_me_linearmodel_20-adgrl2a2Box3_wt_vs_19-adgrl2a2Box3_hom_17272654_4294967294.csv
- selectedset_stimuli-standard_microexon/negmeansepsign2HM_ssmd_stimuli_standard_pvals_ppp6r3-ME_Box1_2023-01-24_CC_me_linearmodel_19-ppp6r3Box1_wt_vs_21-ppp6r3Box1_hom_19166606_4294967294.csv
- selectedset_stimuli-standard_microexon/negmeansepsign2HM_ssmd_stimuli_standard_pvals_nrg2a-ME_Box11_2023-05-02_MK_me_linearmodel_11-nrg2aBox11_wt_vs_21-nrg2aBox11_hom_20420872_4294967294.csv
- selectedset_stimuli-standard_microexon/posmeansepsign2HM_ssmd_stimuli_standard_pvals_scyl2-ME_Box8_2023-02-14_CC_me_linearmodel_17-scyl2Box8_wt_vs_22-scyl2Box8_hom_20907630_4294967294.csv
- selectedset_stimuli-standard_microexon/negmeansepsign2HM_ssmd_stimuli_standard_pvals_meaf6-ME_Box6_2023-03-03_CC_me_linearmodel_22-meaf6Box6_wt_vs_15-meaf6Box6_hom_19621669_4294967294.csv
- selectedset_stimuli-standard_microexon/negmeansepsign2HM_ssmd_stimuli_standard_pvals_fryl-1-ME_Box5_2022-09-13_CC_me_linearmodel_17-fryl-1Box5_wt_vs_25-fryl-1Box5_hom_16767707_4294967294.csv
- selectedset_stimuli-standard_microexon/posmeansepsign2HM_ssmd_stimuli_standard_pvals_ergic3-ME_Box8_2023-05-02_ME_me_linearmodel_26-ergic3Box8_wt_vs_13-ergic3Box8_hom_20420877_4294967294.csv
- selectedset_stimuli-standard_microexon/negmeansepsign2HM_ssmd_stimuli_standard_pvals_med23-ME_Box7_4-19-22_BC_me_linearmodel_19-med23_wt_vs_20-med23_hom_13720452_4294967294.csv
- selectedset_stimuli-standard_microexon/posmeansepsign2HM_ssmd_stimuli_standard_pvals_synj1-1-ME_Box6_3_25_22_BC_me_linearmodel_19-synj11_wt_vs_22-synj11_hom_13438296_4294967294.csv
- selectedset_stimuli-standard_microexon/posmeansepsign2HM_ssmd_stimuli_standard_pvals_ptprfa-ME_Box8_2023-07-25_MSC_me_linearmodel_12-ptprfaBox8_wt_vs_15-ptprfaBox8_hom_23181638_4294967294.csv
- selectedset_stimuli-standard_microexon/negmeansepsign2HM_ssmd_stimuli_standard_pvals_scyl2-ME_Box8_2023-02-14_CC_me_linearmodel_17-scyl2Box8_wt_vs_22-scyl2Box8_hom_20907630_4294967294.csv
- selectedset_stimuli-standard_microexon/spotsizeHM_real_combinebothsignsSHIFTING_merge_labelspaces.py
- selectedset_stimuli-standard_microexon/negmeansepsign2HM_ssmd_stimuli_standard_pvals_synj1-2-ME_Box12_2023-02-21_CC_me_linearmodel_19-synj1-2-ME_wt_vs_22-synj1-2-ME_hom_19971349_4294967294.csv
- selectedset_stimuli-standard_microexon/posmeansepsign2HM_ssmd_stimuli_standard_pvals_meaf6-ME_Box6_2023-03-03_CC_me_linearmodel_22-meaf6Box6_wt_vs_15-meaf6Box6_hom_19621669_4294967294.csv
- selectedset_stimuli-standard_microexon/posmeansepsign2HM_ssmd_stimuli_standard_pvals_clasp2-ME_Box7_3_29_22_CC_me_linearmodel_13-clasp2_wt_vs_8-clasp2_hom_13466824_4294967294.csv
- selectedset_stimuli-standard_microexon/posmeansepsign2HM_ssmd_stimuli_standard_pvals_nrxn1a-ME_Box2_2021_12_03_CC_me_linearmodel_26-nrxn1aBox2_wt_vs_25-nrxn1aBox2_hom_11696068_4294967294.csv
- selectedset_stimuli-standard_microexon/negmeansepsign2HM_ssmd_stimuli_standard_pvals_ap1g1-ME_Box2_2_14_22_me_linearmodel_19-ap1g1_wt_vs_15-ap1g1_hom_12851759_4294967294.csv
- selectedset_stimuli-standard_microexon/negmeansepsign2HM_ssmd_stimuli_standard_pvals_meaf6-ME_Box5_2023-03-07_CC_me_linearmodel_20-meaf6Box5_wt_vs_17-meaf6Box5_hom_19970443_4294967294.csv
- selectedset_stimuli-standard_microexon/posmeansepsign2HM_ssmd_stimuli_standard_pvals_dop1a-ME_Box2_2023-01-10_CC_me_linearmodel_15-dop1aBox2_wt_vs_17-dop1aBox2_hom_19288483_4294967294.csv
- selectedset_stimuli-standard_microexon/posmeansepsign2HM_ssmd_stimuli_standard_pvals_mapk8ip3-ME_Box7_4_12_22_BC_me_linearmodel_17-mapk81p3_wt_vs_17-mapk81p3_hom_13466818_4294967294.csv
- selectedset_stimuli-standard_microexon/negmeansepsign2HM_ssmd_stimuli_standard_pvals_kcnma1a-ME_Box5_07_02_2021_KM_me_linearmodel_23-kcnma1CBox5_wt_vs_28-kcnma1CBox5_hom_9328857_4294967294.csv
- selectedset_stimuli-standard_microexon/posmeansepsign2HM_ssmd_stimuli_standard_pvals_vav2-ME_Box3_4_26_22_BC_me_linearmodel_19-vav2_wt_vs_25-vav2_hom_13724364_4294967294.csv
- selectedset_stimuli-standard_microexon/posmeansepsign2HM_ssmd_stimuli_standard_pvals_nrg1-ME_Box12_2023-06-20_VB_me_linearmodel_17-nrg1Box12_wt_vs_24-nrg1Box12_hom_20881320_4294967294.csv
- selectedset_stimuli-standard_microexon/posmeansepsign2HM_ssmd_stimuli_standard_pvals_fryl-1-ME_Box3_2023-01-24_CC_me_linearmodel_28-fryl1Box3_wt_vs_29-fryl1Box3_hom_19288419_4294967294.csv
- selectedset_stimuli-standard_microexon/posmeansepsign2HM_ssmd_stimuli_standard_pvals_ap1g1-ME_Box6_08_16_2022_JM_me_linearmodel_19-ap1g1Box6_wt_vs_22-ap1g1Box6_hom_15870642_4294967294.csv
- selectedset_stimuli-standard_microexon/posmeansepsign2HM_ssmd_stimuli_standard_pvals_trrap-ME_Box7_2023-07-25_MSC_me_linearmodel_19-trrapBox7_wt_vs_12-trrapBox7_hom_21602245_4294967294.csv
- selectedset_stimuli-standard_microexon/negmeansepsign2HM_ssmd_stimuli_standard_pvals_ppfia4-ME_Box8_12_4_21_CC_me_linearmodel_25-ppfia4Box8_wt_vs_23-ppfia4Box8_hom_11697234_4294967294.csv
- selectedset_stimuli-standard_microexon/posmeansepsign2HM_ssmd_stimuli_standard_pvals_sptan1-ME_Box11_2023-06-27_VB_me_linearmodel_15-sptan1meBox11_wt_vs_8-sptan1meBox11_hom_21208741_4294967294.csv
- selectedset_stimuli-standard_microexon/posmeansepsign2HM_ssmd_stimuli_standard_pvals_vti1a-ME_Box3_3_29_22_BC_me_linearmodel_11-vti1a_wt_vs_22-vti1a_hom_13466847_4294967294.csv
- selectedset_stimuli-standard_microexon/posmeansepsign2HM_ssmd_stimuli_standard_pvals_tenm3-ME_Box8_2022_08_12_CC_me_linearmodel_19-tenm3Box8_wt_vs_20-tenm3Box8_hom_15994616_4294967294.csv
- selectedset_stimuli-standard_microexon/negmeansepsign2HM_ssmd_stimuli_standard_pvals_vav2-ME_Box1_2_7_22_CC_me_linearmodel_20-vav2_wt_vs_20-vav2_hom_12852425_4294967294.csv
- selectedset_stimuli-standard_microexon/negmeansepsign2HM_ssmd_stimuli_standard_pvals_mon2-ME_Box1_2023-04-18_CC_me_linearmodel_28-mon2Box1_wt_vs_19-mon2Box1_hom_20667038_4294967294.csv
- selectedset_stimuli-standard_microexon/negmeansepsign2HM_ssmd_stimuli_standard_pvals_rapgef2-ME_Box2_2023-01-24_CC_mv_linearmodel_21-rapgef2Box2_wt_vs_21-rapgef2Box2_hom_20506397_4294967294.csv
- selectedset_stimuli-standard_microexon/posmeansepsign2HM_ssmd_stimuli_standard_pvals_scyl2-ME_Box1_1_27_22_SM_me_linearmodel_21-scyl2_wt_vs_14-scyl2_hom_14351436_4294967294.csv
- selectedset_stimuli-standard_microexon/posmeansepsign2HM_ssmd_stimuli_standard_pvals_csnk1g1-ME_Box6_2022-09-13_CC_me_linearmodel_22-csnk1g1Box6_wt_vs_24-csnk1g1Box6_hom_16751131_4294967294.csv
- selectedset_stimuli-standard_microexon/negmeansepsign2HM_ssmd_stimuli_standard_pvals_nrxn1a-ME_Box10_12_4_21_CC_me_linearmodel_16-nrxn1aBox10_wt_vs_21-nrxn1aBox10_hom_11695993_4294967294.csv
- selectedset_stimuli-standard_microexon/negmeansepsign2HM_ssmd_stimuli_standard_pvals_ptprd-2-ME_Box2_2021_11_19_CC_me_linearmodel_36-gene97Box2_wt_vs_19-gene97Box2_hom_11338882_4294967294.csv
- selectedset_stimuli-standard_microexon/negmeansepsign2HM_ssmd_stimuli_standard_pvals_robo1-ME_Box6_12_10_21_BC_me_linearmodel_17-robo1Box6_wt_vs_21-robo1Box6_hom_11696882_4294967294.csv
- selectedset_stimuli-standard_microexon/negmeansepsign2HM_ssmd_stimuli_standard_pvals_ppfia4-ME_Box1_2022_08_12_CC_me_linearmodel_27-ppfia4Box1_wt_vs_23-ppfia4Box1_hom_15776558_4294967294.csv
- selectedset_stimuli-standard_microexon/posmeansepsign2HM_ssmd_stimuli_standard_pvals_rapgef2-ME_Box5_2023-02-21_CC_mv_linearmodel_23-rapgef2Box5_wt_vs_20-rapgef2Box5_hom_21068901_4294967294.csv
- selectedset_stimuli-standard_microexon/negmeansepsign2HM_ssmd_stimuli_standard_pvals_ptprfb-ME_Box3_2023-03-14_CC_me_linearmodel_17-ptprfbBox7_wt_vs_17-ptprfbBox7_hom_20265889_4294967294.csv
- selectedset_stimuli-standard_microexon/negmeansepsign2HM_ssmd_stimuli_standard_pvals_ppp6r3-ME_Box7_2022-09-13_CC_me_linearmodel_20-ppp6r3Box7_wt_vs_20-ppp6r3Box7_hom_16711214_4294967294.csv
- selectedset_stimuli-standard_microexon/negmeansepsign2HM_ssmd_stimuli_standard_pvals_sptan1-ME_Box11_2023-06-27_VB_me_linearmodel_15-sptan1meBox11_wt_vs_8-sptan1meBox11_hom_21208741_4294967294.csv
- selectedset_stimuli-standard_microexon/posmeansepsign2HM_ssmd_stimuli_standard_pvals_sgip1a-ME_Box3_2023-05-02_MK_me_linearmodel_24-sgip1aBox3_wt_vs_19-sgip1aBox3_hom_20420863_4294967294.csv
- selectedset_stimuli-standard_microexon/negmeansepsign2HM_ssmd_stimuli_standard_pvals_sgip1a-ME_Box6_2023-05-02_MK_me_linearmodel_17-sgip1aBox6_wt_vs_21-sgip1aBox6_hom_20420868_4294967294.csv
- selectedset_stimuli-standard_microexon/negmeansepsign2HM_ssmd_stimuli_standard_pvals_vti1a-ME_Box2_2023-03-03_CC_me_linearmodel_23-vti1aBox2_wt_vs_23-vti1aBox2_hom_19619324_4294967294.csv
- selectedset_stimuli-standard_microexon/negmeansepsign2HM_ssmd_stimuli_standard_pvals_nckap1-ME_Box1_07_08_2022_CC_me_linearmodel_18-nckap1_wt_vs_23-nckap1_hom_15317118_4294967294.csv
- selectedset_stimuli-standard_microexon/posmeansepsign2HM_ssmd_stimuli_standard_pvals_ergic3-ME_Box1_2023-04-25_MK_me_linearmodel_23-ergic3Box1_wt_vs_25-ergic3Box1_hom_20306736_4294967294.csv
- selectedset_stimuli-standard_microexon/negmeansepsign2HM_ssmd_stimuli_standard_pvals_ptk2ab-2-ME_Box6_5_25_24_linearmodel_10-ptk2ab-2-ME_wt_vs_8-ptk2ab-2-ME_hom_566676_0.csv
- selectedset_stimuli-standard_microexon/negmeansepsign2HM_ssmd_stimuli_standard_pvals_synj1-1-ME_Box3_2023-01-31_CC_me_linearmodel_30-synj11Box3_wt_vs_22-synj11Box3_hom_19166558_4294967294.csv
- selectedset_stimuli-standard_microexon/posmeansepsign2HM_ssmd_stimuli_standard_pvals_ptprfb-ME_Box3_2023-03-07_CC_me_linearmodel_22-ptprfbBox3_wt_vs_18-ptprfbBox3_hom_20265823_4294967294.csv
- selectedset_stimuli-standard_microexon/negmeansepsign2HM_ssmd_stimuli_standard_pvals_nrg2b-ME_Box6_2023-05-30_MK_me_linearmodel_14-nrg2bBox6_wt_vs_25-nrg2bBox6_hom_20666980_4294967294.csv
- selectedset_stimuli-standard_microexon/negmeansepsign2HM_ssmd_stimuli_standard_pvals_ptprsa-ME_Box5_2022-08-26_CC_me_linearmodel_22-ptprsac2Box5_wt_vs_22-ptprsac2Box5_hom_16255275_4294967294.csv
- selectedset_stimuli-standard_microexon/negmeansepsign2HM_ssmd_stimuli_standard_pvals_nav3-ME_Box3_1_27_22_SM_me_linearmodel_20-nav3_wt_vs_21-nav3_hom_14388913_4294967294.csv
- selectedset_stimuli-standard_microexon/posmeansepsign2HM_ssmd_stimuli_standard_pvals_clasp2-ME_Box7_2_25_22_CC_me_linearmodel_10-clasp2_wt_vs_12-clasp2_hom_12854770_4294967294.csv
- selectedset_stimuli-standard_microexon/negmeansepsign2HM_ssmd_stimuli_standard_pvals_clasp2-ME_Box7_2_25_22_CC_me_linearmodel_10-clasp2_wt_vs_12-clasp2_hom_12854770_4294967294.csv
- selectedset_stimuli-standard_microexon/negmeansepsign2HM_ssmd_stimuli_standard_pvals_vti1a-ME_Box3_3_29_22_BC_me_linearmodel_11-vti1a_wt_vs_22-vti1a_hom_13466847_4294967294.csv
- selectedset_stimuli-standard_microexon/posmeansepsign2HM_ssmd_stimuli_standard_pvals_ptk2ab-2-ME_Box1_4_26_24_linearmodel_8-ptk2ab-2-ME_wt_vs_13-ptk2ab-2-ME_hom_566661_0.csv
- selectedset_stimuli-standard_microexon/negmeansepsign2HM_ssmd_stimuli_standard_pvals_robo1-ME_Box4_09_02_2021_KM_me_linearmodel_26-robo1Box4_wt_vs_16-robo1Box4_hom_11342171_4294967294.csv
- selectedset_stimuli-standard_microexon/negmeansepsign2HM_ssmd_stimuli_standard_pvals_scyl2-ME_Box1_1_27_22_SM_me_linearmodel_21-scyl2_wt_vs_14-scyl2_hom_14351436_4294967294.csv
- selectedset_stimuli-standard_microexon/posmeansepsign2HM_ssmd_stimuli_standard_pvals_dctn1b-ME_Box2_07_22_2021_CC_me_linearmodel_13-dcnt1bBox2_wt_vs_24-dcnt1bBox2_hom_11692814_4294967294.csv
- selectedset_stimuli-standard_microexon/posmeansepsign2HM_ssmd_stimuli_standard_pvals_ptprsa-ME_Box3_2022-08-26_CC_me_linearmodel_25-ptprsa_wt_vs_23-ptprsa_hom_16250282_4294967294.csv
- selectedset_stimuli-standard_microexon/negmeansepsign2HM_ssmd_stimuli_standard_pvals_ptprfa-ME_Box10_2023-07-11_vb_me_linearmodel_13-ptprfaBox10_wt_vs_20-ptprfaBox10_hom_21605520_4294967294.csv
- selectedset_stimuli-standard_microexon/negmeansepsign2HM_ssmd_stimuli_standard_pvals_clasp2-ME_Box7_3_29_22_CC_me_linearmodel_13-clasp2_wt_vs_8-clasp2_hom_13466824_4294967294.csv
- selectedset_stimuli-standard_microexon/negmeansepsign2HM_ssmd_stimuli_standard_pvals_ptprd-1-ME_Box8_07_15_2021_CC_me_linearmodel_21-ptprd_wt_vs_18-ptprd_hom_9346438_4294967294.csv
- selectedset_stimuli-standard_microexon/negmeansepsign2HM_ssmd_stimuli_standard_pvals_eif4g3b-ME_Box2_2023-05-23_mk_me_linearmodel_16-eif4g3bBox2_wt_vs_15-eif4g3bBox2_hom_20508941_4294967294.csv
- selectedset_stimuli-standard_microexon/posmeansepsign2HM_ssmd_stimuli_standard_pvals_sgip1b-ME_Box2_2023-03-14_CC_me_linearmodel_16-sgip1bBox2_wt_vs_17-sgip1bBox2_hom_19996361_4294967294.csv
- selectedset_stimuli-standard_microexon/posmeansepsign2HM_ssmd_stimuli_standard_pvals_mapk8ip3-ME_Box2_5_10_22_BC_me_linearmodel_13-mapk8ip3_wt_vs_18-mapk8ip3_hom_14382414_4294967294.csv
- selectedset_stimuli-standard_microexon/posmeansepsign2HM_ssmd_stimuli_standard_pvals_nrg2a-ME_Box11_2023-05-02_MK_me_linearmodel_11-nrg2aBox11_wt_vs_21-nrg2aBox11_hom_20420872_4294967294.csv
- selectedset_stimuli-standard_microexon/negmeansepsign2HM_ssmd_stimuli_standard_pvals_dop1a-ME_Box7_2023-06-06_MK_me_linearmodel_14-dop1aBox7_wt_vs_15-dop1aBox7_hom_20667133_4294967294.csv
- selectedset_stimuli-standard_microexon/posmeansepsign2HM_ssmd_stimuli_standard_pvals_synj1-2-ME_Box8_2023-02-21_CC_me_linearmodel_15-synj12Box8_wt_vs_25-synj12Box8_hom_19996334_4294967294.csv
- selectedset_stimuli-standard_microexon/posmeansepsign2HM_ssmd_stimuli_standard_pvals_ppp6r3-ME_Box1_2023-01-24_CC_me_linearmodel_19-ppp6r3Box1_wt_vs_21-ppp6r3Box1_hom_19166606_4294967294.csv
- selectedset_stimuli-standard_microexon/posmeansepsign2HM_ssmd_stimuli_standard_pvals_synj1-2-ME_Box12_2023-02-21_CC_me_linearmodel_19-synj1-2-ME_wt_vs_22-synj1-2-ME_hom_19971349_4294967294.csv
- selectedset_stimuli-standard_microexon/negmeansepsign2HM_ssmd_stimuli_standard_pvals_ptprd-2-ME_Box8_2_14_22_CC_me_linearmodel_48-gene97_wt_vs_14-gene97_hom_12854775_4294967294.csv
- selectedset_stimuli-standard_microexon/posmeansepsign2HM_ssmd_stimuli_standard_pvals_mon2-ME_Box1_2022_09_27_CC_me_linearmodel_16-mon2Box1_wt_vs_14-mon2Box1_hom_16896038_4294967294.csv
- selectedset_stimuli-standard_microexon/posmeansepsign2HM_ssmd_stimuli_standard_pvals_fryl-1-ME_Box5_2022-09-13_CC_me_linearmodel_17-fryl-1Box5_wt_vs_25-fryl-1Box5_hom_16767707_4294967294.csv
- selectedset_stimuli-standard_microexon/negmeansepsign2HM_ssmd_stimuli_standard_pvals_sgce-ME_Box11_2_25_22_CC_me_linearmodel_17-sgce_wt_vs_17-sgce_hom_12901768_4294967294.csv
- selectedset_stimuli-standard_microexon/posmeansepsign2HM_ssmd_stimuli_standard_pvals_adgrl2a-1-ME_Box1_4-19-22_BC_me_linearmodel_15-adgrl2a1Box1_wt_vs_23-adgrl2a1Box1_hom_14389343_4294967294.csv
- selectedset_stimuli-standard_microexon/posmeansepsign2HM_ssmd_stimuli_standard_pvals_nckap1-ME_Box3_2023-02-21_CC_me_linearmodel_26-nckap1Box3_wt_vs_29-nckap1Box3_hom_20268036_4294967294.csv
- selectedset_stimuli-standard_microexon/negmeansepsign2HM_ssmd_stimuli_standard_pvals_eif4g3b-ME_Box8_2023-07-18_MSC_me_linearmodel_15-eif4g3bBox8_wt_vs_21-eif4g3bBox8_hom_23463706_4294967294.csv
- selectedset_stimuli-standard_microexon/negmeansepsign2HM_ssmd_stimuli_standard_pvals_nrg2b-ME_Box6_2022_06_07_CC_me_linearmodel_14-nrg2b_wt_vs_13-nrg2b_hom_17098916_4294967294.csv
- selectedset_stimuli-standard_microexon/posmeansepsign2HM_ssmd_stimuli_standard_pvals_nrg2b-ME_Box6_2022_06_07_CC_me_linearmodel_14-nrg2b_wt_vs_13-nrg2b_hom_17098916_4294967294.csv
- selectedset_stimuli-standard_microexon/posmeansepsign2HM_ssmd_stimuli_standard_pvals_med23-ME_Box7_4-19-22_BC_me_linearmodel_19-med23_wt_vs_20-med23_hom_13720452_4294967294.csv
- selectedset_stimuli-standard_microexon/negmeansepsign2HM_ssmd_stimuli_standard_pvals_nrg2a-ME_Box5_2023-05-02_vb_me_linearmodel_17-nrg2aBox5_wt_vs_21-nrg2aBox5_hom_20881335_4294967294.csv
- selectedset_stimuli-standard_microexon/posmeansepsign2HM_ssmd_stimuli_standard_pvals_kcnma1a-ME_Box5_07_02_2021_KM_me_linearmodel_23-kcnma1CBox5_wt_vs_28-kcnma1CBox5_hom_9328857_4294967294.csv
- selectedset_stimuli-standard_microexon/posmeansepsign2HM_ssmd_stimuli_standard_pvals_vav2-ME_Box1_2_7_22_CC_me_linearmodel_20-vav2_wt_vs_20-vav2_hom_12852425_4294967294.csv
