# Supplementary material for: Removal of developmentally regulated microexons has a minimal impact on larval zebrafish brain morphology and function
Source: eLife. 2025 Nov 18;13:RP101790. doi: 10.7554/eLife.101790 (PMC12626420; doi:10.7554/eLife.101790)
Supplement: Figure 2—source data 2. — Raw data is available in Zenodo. [file elife-101790-fig2-data2.zip › selectedset_stimuli-standard_microexon/negmeansepsign2HM_ssmd_stimuli_standard_pvals_ptk2ab-2-ME_Box1_4_26_24_linearmodel_8-ptk2ab-2-ME_wt_vs_13-ptk2ab-2-ME_hom_566661_0.csv]

	Assay Type	Assay	SSMD_x	Significance	Percents	SSMD_y
0	DF begin blocks frequency	0	0	0	0.0	0.0
1	DF begin blocks latency	0	0	0	0.0	0.0
2	DF begin blocks magnitude	81	81	81	0.037037037037037035	-0.8508447015491435
3	DF end blocks frequency	0	0	0	0.0	0.0
4	DF end blocks latency	0	0	0	0.0	0.0
5	DF end blocks magnitude	81	81	81	0.012345679012345678	-0.9998555518149104
6	Dark flash all frequency	0	0	0	0.0	0.0
7	Dark flash all latency	0	0	0	0.0	0.0
8	Dark flash all magnitude	108	108	108	0.009259259259259259	-1.0612220283445917
9	Light flash frequency	0	0	0	0.0	0.0
10	Light flash latency	0	0	0	0.0	0.0
11	Light flash magnitude	0	0	0	0.0	0.0
12	Prepulse tap frequency	0	0	0	0.0	0.0
13	Prepulse tap latency	0	0	0	0.0	0.0
14	Prepulse tap magnitude	72	72	72	0.0	0.0
15	Strong tap frequency	0	0	0	0.0	0.0
16	Strong tap latency	0	0	0	0.0	0.0
17	Strong tap magnitude	114	114	114	0.03508771929824561	-0.7648860963215777
18	Tap habituation frequency	0	0	0	0.0	0.0
19	Tap habituation latency	0	0	0	0.0	0.0
20	Tap habituation magnitude	54	54	54	0.07407407407407407	-0.9130847192965001
21	Tap post habituation frequency	0	0	0	0.0	0.0
22	Tap post habituation latency	0	0	0	0.0	0.0
23	Tap post habituation magnitude	0	0	0	0.0	0.0
24	Weak tap frequency	0	0	0	0.0	0.0
25	Weak tap latency	0	0	0	0.0	0.0
26	Weak tap magnitude	0	0	0	0.0	0.0
