# Supplementary material for: Removal of developmentally regulated microexons has a minimal impact on larval zebrafish brain morphology and function
Source: eLife. 2025 Nov 18;13:RP101790. doi: 10.7554/eLife.101790 (PMC12626420; doi:10.7554/eLife.101790)
Supplement: Figure 2—source data 2. — Raw data is available in Zenodo. [file elife-101790-fig2-data2.zip › selectedset_stimuli-standard_microexon/posmeansepsign2HM_ssmd_stimuli_standard_pvals_dop1a-ME_Box7_2023-06-06_MK_me_linearmodel_14-dop1aBox7_wt_vs_15-dop1aBox7_hom_20667133_4294967294.csv]

	Assay Type	Assay	SSMD_x	Significance	Percents	SSMD_y
0	DF begin blocks frequency	9	9	9	0.0	0.0
1	DF begin blocks latency	0	0	0	0.0	0.0
2	DF begin blocks magnitude	81	81	81	0.037037037037037035	0.7882915708795354
3	DF end blocks frequency	9	9	9	0.0	0.0
4	DF end blocks latency	0	0	0	0.0	0.0
5	DF end blocks magnitude	0	0	0	0.0	0.0
6	Dark flash all frequency	12	12	12	0.0	0.0
7	Dark flash all latency	0	0	0	0.0	0.0
8	Dark flash all magnitude	108	108	108	0.08333333333333333	0.6178768390454341
9	Light flash frequency	3	3	3	0.3333333333333333	0.701093911846046
10	Light flash latency	0	0	0	0.0	0.0
11	Light flash magnitude	0	0	0	0.0	0.0
12	Prepulse tap frequency	12	12	12	0.08333333333333333	0.7625407516917708
13	Prepulse tap latency	12	12	12	0.0	0.0
14	Prepulse tap magnitude	108	108	108	0.027777777777777776	1.1964592942711392
15	Strong tap frequency	15	15	15	0.13333333333333333	0.8425115078724041
16	Strong tap latency	0	0	0	0.0	0.0
17	Strong tap magnitude	135	135	135	0.08148148148148149	0.8874657043221529
18	Tap habituation frequency	9	9	9	0.0	0.0
19	Tap habituation latency	0	0	0	0.0	0.0
20	Tap habituation magnitude	81	81	81	0.12345679012345678	0.895642002160633
21	Tap post habituation frequency	6	6	6	0.16666666666666666	0.9035261199501504
22	Tap post habituation latency	0	0	0	0.0	0.0
23	Tap post habituation magnitude	54	54	54	0.14814814814814814	1.2956298001898143
24	Weak tap frequency	0	0	0	0.0	0.0
25	Weak tap latency	16	16	16	0.125	1.3664002459408138
26	Weak tap magnitude	0	0	0	0.0	0.0
