# Supplementary material for: Removal of developmentally regulated microexons has a minimal impact on larval zebrafish brain morphology and function
Source: eLife. 2025 Nov 18;13:RP101790. doi: 10.7554/eLife.101790 (PMC12626420; doi:10.7554/eLife.101790)
Supplement: Figure 2—source data 2. — Raw data is available in Zenodo. [file elife-101790-fig2-data2.zip › selectedset_stimuli-standard_microexon/posmeansepsign2HM_ssmd_stimuli_standard_pvals_tenm3-ME_Box7_2022_06_07_CC_me_linearmodel_19-tenm3_wt_vs_24-tenm3_hom_15995229_4294967294.csv]

	Assay Type	Assay	SSMD_x	Significance	Percents	SSMD_y
0	DF begin blocks frequency	9	9	9	0.1111111111111111	0.6051641730544487
1	DF begin blocks latency	9	9	9	0.1111111111111111	0.5196169747481747
2	DF begin blocks magnitude	81	81	81	0.0	0.0
3	DF end blocks frequency	9	9	9	0.2222222222222222	0.6050405519626619
4	DF end blocks latency	0	0	0	0.0	0.0
5	DF end blocks magnitude	81	81	81	0.07407407407407407	1.7058787022247923
6	Dark flash all frequency	0	0	0	0.0	0.0
7	Dark flash all latency	12	12	12	0.08333333333333333	0.5584944253214194
8	Dark flash all magnitude	108	108	108	0.009259259259259259	0.5417456274866491
9	Light flash frequency	0	0	0	0.0	0.0
10	Light flash latency	0	0	0	0.0	0.0
11	Light flash magnitude	27	27	27	0.07407407407407407	0.714065410113603
12	Prepulse tap frequency	0	0	0	0.0	0.0
13	Prepulse tap latency	12	12	12	0.08333333333333333	0.4458248892031869
14	Prepulse tap magnitude	108	108	108	0.0	0.0
15	Strong tap frequency	15	15	15	0.0	0.0
16	Strong tap latency	15	15	15	0.06666666666666667	0.5160581515684435
17	Strong tap magnitude	135	135	135	0.022222222222222223	0.5948571901196226
18	Tap habituation frequency	0	0	0	0.0	0.0
19	Tap habituation latency	9	9	9	0.1111111111111111	0.8852161417841768
20	Tap habituation magnitude	81	81	81	0.06172839506172839	0.8090859673958162
21	Tap post habituation frequency	0	0	0	0.0	0.0
22	Tap post habituation latency	0	0	0	0.0	0.0
23	Tap post habituation magnitude	54	54	54	0.018518518518518517	0.3045758490647675
24	Weak tap frequency	24	24	24	0.041666666666666664	0.306641795557956
25	Weak tap latency	0	0	0	0.0	0.0
26	Weak tap magnitude	216	216	216	0.032407407407407406	1.1284164505060335
