# Supplementary material for: Removal of developmentally regulated microexons has a minimal impact on larval zebrafish brain morphology and function
Source: eLife. 2025 Nov 18;13:RP101790. doi: 10.7554/eLife.101790 (PMC12626420; doi:10.7554/eLife.101790)
Supplement: Figure 2—source data 2. — Raw data is available in Zenodo. [file elife-101790-fig2-data2.zip › selectedset_stimuli-standard_microexon/posmeansepsign2HM_ssmd_stimuli_standard_pvals_ptprfb-ME_Box3_2023-03-14_CC_me_linearmodel_17-ptprfbBox7_wt_vs_17-ptprfbBox7_hom_20265889_4294967294.csv]

	Assay Type	Assay	SSMD_x	Significance	Percents	SSMD_y
0	DF begin blocks frequency	0	0	0	0.0	0.0
1	DF begin blocks latency	0	0	0	0.0	0.0
2	DF begin blocks magnitude	0	0	0	0.0	0.0
3	DF end blocks frequency	9	9	9	0.1111111111111111	0.611870387978542
4	DF end blocks latency	0	0	0	0.0	0.0
5	DF end blocks magnitude	81	81	81	0.012345679012345678	0.5187061561243059
6	Dark flash all frequency	0	0	0	0.0	0.0
7	Dark flash all latency	0	0	0	0.0	0.0
8	Dark flash all magnitude	0	0	0	0.0	0.0
9	Light flash frequency	0	0	0	0.0	0.0
10	Light flash latency	0	0	0	0.0	0.0
11	Light flash magnitude	27	27	27	0.037037037037037035	0.3891045004752715
12	Prepulse tap frequency	12	12	12	0.25	0.3962043559117781
13	Prepulse tap latency	0	0	0	0.0	0.0
14	Prepulse tap magnitude	108	108	108	0.027777777777777776	1.2076596724491335
15	Strong tap frequency	0	0	0	0.0	0.0
16	Strong tap latency	0	0	0	0.0	0.0
17	Strong tap magnitude	135	135	135	0.022222222222222223	0.5489034929242654
18	Tap habituation frequency	0	0	0	0.0	0.0
19	Tap habituation latency	0	0	0	0.0	0.0
20	Tap habituation magnitude	81	81	81	0.012345679012345678	0.7809265593375403
21	Tap post habituation frequency	0	0	0	0.0	0.0
22	Tap post habituation latency	0	0	0	0.0	0.0
23	Tap post habituation magnitude	54	54	54	0.07407407407407407	0.6729552825959133
24	Weak tap frequency	0	0	0	0.0	0.0
25	Weak tap latency	24	24	24	0.0	0.0
26	Weak tap magnitude	216	216	216	0.004629629629629629	1.252296392050997
