# Supplementary material for: Removal of developmentally regulated microexons has a minimal impact on larval zebrafish brain morphology and function
Source: eLife. 2025 Nov 18;13:RP101790. doi: 10.7554/eLife.101790 (PMC12626420; doi:10.7554/eLife.101790)
Supplement: Figure 2—source data 2. — Raw data is available in Zenodo. [file elife-101790-fig2-data2.zip › selectedset_stimuli-standard_microexon/posmeansepsign2HM_ssmd_stimuli_standard_pvals_ppp6r3-ME_Box7_2022-09-13_CC_me_linearmodel_20-ppp6r3Box7_wt_vs_20-ppp6r3Box7_hom_16711214_4294967294.csv]

	Assay Type	Assay	SSMD_x	Significance	Percents	SSMD_y
0	DF begin blocks frequency	0	0	0	0.0	0.0
1	DF begin blocks latency	0	0	0	0.0	0.0
2	DF begin blocks magnitude	81	81	81	0.0	0.0
3	DF end blocks frequency	9	9	9	0.0	0.0
4	DF end blocks latency	9	9	9	0.2222222222222222	0.5822754687810845
5	DF end blocks magnitude	81	81	81	0.1111111111111111	0.7034374286741027
6	Dark flash all frequency	12	12	12	0.0	0.0
7	Dark flash all latency	0	0	0	0.0	0.0
8	Dark flash all magnitude	108	108	108	0.0	0.0
9	Light flash frequency	0	0	0	0.0	0.0
10	Light flash latency	0	0	0	0.0	0.0
11	Light flash magnitude	27	27	27	0.037037037037037035	1.6225588912571034
12	Prepulse tap frequency	12	12	12	0.3333333333333333	0.514816087883433
13	Prepulse tap latency	0	0	0	0.0	0.0
14	Prepulse tap magnitude	108	108	108	0.07407407407407407	0.7895549264606732
15	Strong tap frequency	15	15	15	0.4	0.5525263230971631
16	Strong tap latency	0	0	0	0.0	0.0
17	Strong tap magnitude	0	0	0	0.0	0.0
18	Tap habituation frequency	9	9	9	0.1111111111111111	0.5331132008567356
19	Tap habituation latency	9	9	9	0.1111111111111111	1.0662459693221549
20	Tap habituation magnitude	81	81	81	0.0	0.0
21	Tap post habituation frequency	6	6	6	0.16666666666666666	0.4255294625317642
22	Tap post habituation latency	0	0	0	0.0	0.0
23	Tap post habituation magnitude	54	54	54	0.0	0.0
24	Weak tap frequency	0	0	0	0.0	0.0
25	Weak tap latency	0	0	0	0.0	0.0
26	Weak tap magnitude	216	216	216	0.027777777777777776	0.7230890618185053
