# Supplementary material for: Removal of developmentally regulated microexons has a minimal impact on larval zebrafish brain morphology and function
Source: eLife. 2025 Nov 18;13:RP101790. doi: 10.7554/eLife.101790 (PMC12626420; doi:10.7554/eLife.101790)
Supplement: Figure 2—source data 2. — Raw data is available in Zenodo. [file elife-101790-fig2-data2.zip › selectedset_stimuli-standard_microexon/posmeansepsign2HM_ssmd_stimuli_standard_pvals_ptprsa-ME_Box5_2022-08-26_CC_me_linearmodel_22-ptprsac2Box5_wt_vs_22-ptprsac2Box5_hom_16255275_4294967294.csv]

	Assay Type	Assay	SSMD_x	Significance	Percents	SSMD_y
0	DF begin blocks frequency	9	9	9	0.0	0.0
1	DF begin blocks latency	0	0	0	0.0	0.0
2	DF begin blocks magnitude	81	81	81	0.024691358024691357	1.1897135371692513
3	DF end blocks frequency	0	0	0	0.0	0.0
4	DF end blocks latency	0	0	0	0.0	0.0
5	DF end blocks magnitude	71	71	71	0.028169014084507043	0.7476287227031544
6	Dark flash all frequency	0	0	0	0.0	0.0
7	Dark flash all latency	0	0	0	0.0	0.0
8	Dark flash all magnitude	108	108	108	0.027777777777777776	0.4591337505118716
9	Light flash frequency	2	2	2	0.0	0.0
10	Light flash latency	0	0	0	0.0	0.0
11	Light flash magnitude	0	0	0	0.0	0.0
12	Prepulse tap frequency	0	0	0	0.0	0.0
13	Prepulse tap latency	0	0	0	0.0	0.0
14	Prepulse tap magnitude	0	0	0	0.0	0.0
15	Strong tap frequency	15	15	15	0.0	0.0
16	Strong tap latency	15	15	15	0.13333333333333333	2.204881687576279
17	Strong tap magnitude	135	135	135	0.06666666666666667	0.8303423010891526
18	Tap habituation frequency	9	9	9	0.0	0.0
19	Tap habituation latency	9	9	9	0.2222222222222222	0.4375900245455256
20	Tap habituation magnitude	81	81	81	0.037037037037037035	0.8937025377168998
21	Tap post habituation frequency	0	0	0	0.0	0.0
22	Tap post habituation latency	0	0	0	0.0	0.0
23	Tap post habituation magnitude	54	54	54	0.018518518518518517	0.4579494373888313
24	Weak tap frequency	24	24	24	0.0	0.0
25	Weak tap latency	24	24	24	0.041666666666666664	1.6035674514745466
26	Weak tap magnitude	216	216	216	0.027777777777777776	0.7848737360666737
