# Supplementary material for: Removal of developmentally regulated microexons has a minimal impact on larval zebrafish brain morphology and function
Source: eLife. 2025 Nov 18;13:RP101790. doi: 10.7554/eLife.101790 (PMC12626420; doi:10.7554/eLife.101790)
Supplement: Figure 2—source data 2. — Raw data is available in Zenodo. [file elife-101790-fig2-data2.zip › selectedset_stimuli-standard_microexon/negmeansepsign2HM_ssmd_stimuli_standard_pvals_adgrl2a-1-ME_Box10_2022_08_12_CC_me_linearmodel_20-adgrl2a1Box10_wt_vs_15-adgrl2a1Box10_hom_15730599_4294967294.csv]

	Assay Type	Assay	SSMD_x	Significance	Percents	SSMD_y
0	DF begin blocks frequency	0	0	0	0.0	0.0
1	DF begin blocks latency	0	0	0	0.0	0.0
2	DF begin blocks magnitude	0	0	0	0.0	0.0
3	DF end blocks frequency	0	0	0	0.0	0.0
4	DF end blocks latency	0	0	0	0.0	0.0
5	DF end blocks magnitude	81	81	81	0.0	0.0
6	Dark flash all frequency	0	0	0	0.0	0.0
7	Dark flash all latency	0	0	0	0.0	0.0
8	Dark flash all magnitude	108	108	108	0.0	0.0
9	Light flash frequency	0	0	0	0.0	0.0
10	Light flash latency	0	0	0	0.0	0.0
11	Light flash magnitude	18	18	18	0.1111111111111111	-0.5667222642928014
12	Prepulse tap frequency	12	12	12	0.0	0.0
13	Prepulse tap latency	12	12	12	0.08333333333333333	-0.7574010003314762
14	Prepulse tap magnitude	108	108	108	0.027777777777777776	-0.47247614547183564
15	Strong tap frequency	15	15	15	0.0	0.0
16	Strong tap latency	15	15	15	0.06666666666666667	-0.35804802867054
17	Strong tap magnitude	135	135	135	0.014814814814814815	-0.5137544011515456
18	Tap habituation frequency	9	9	9	0.0	0.0
19	Tap habituation latency	0	0	0	0.0	0.0
20	Tap habituation magnitude	81	81	81	0.012345679012345678	-0.8362520632297545
21	Tap post habituation frequency	0	0	0	0.0	0.0
22	Tap post habituation latency	0	0	0	0.0	0.0
23	Tap post habituation magnitude	54	54	54	0.0	0.0
24	Weak tap frequency	0	0	0	0.0	0.0
25	Weak tap latency	24	24	24	0.0	0.0
26	Weak tap magnitude	216	216	216	0.0	0.0
