# Supplementary material for: Removal of developmentally regulated microexons has a minimal impact on larval zebrafish brain morphology and function
Source: eLife. 2025 Nov 18;13:RP101790. doi: 10.7554/eLife.101790 (PMC12626420; doi:10.7554/eLife.101790)
Supplement: Figure 2—source data 2. — Raw data is available in Zenodo. [file elife-101790-fig2-data2.zip › selectedset_stimuli-standard_microexon/posmeansepsign2HM_ssmd_stimuli_standard_pvals_nrg2b-ME_Box6_2023-05-30_MK_me_linearmodel_14-nrg2bBox6_wt_vs_25-nrg2bBox6_hom_20666980_4294967294.csv]

	Assay Type	Assay	SSMD_x	Significance	Percents	SSMD_y
0	DF begin blocks frequency	9	9	9	0.1111111111111111	0.7434352561950474
1	DF begin blocks latency	9	9	9	0.2222222222222222	0.5051699165677846
2	DF begin blocks magnitude	81	81	81	0.012345679012345678	0.6292940563489932
3	DF end blocks frequency	9	9	9	0.1111111111111111	0.465205793908387
4	DF end blocks latency	9	9	9	0.1111111111111111	0.6529987257988759
5	DF end blocks magnitude	81	81	81	0.06172839506172839	0.5291116917980337
6	Dark flash all frequency	12	12	12	0.25	0.7398016075334484
7	Dark flash all latency	0	0	0	0.0	0.0
8	Dark flash all magnitude	108	108	108	0.06481481481481481	0.6267590960844796
9	Light flash frequency	0	0	0	0.0	0.0
10	Light flash latency	0	0	0	0.0	0.0
11	Light flash magnitude	18	18	18	0.16666666666666666	0.683605848776181
12	Prepulse tap frequency	12	12	12	0.0	0.0
13	Prepulse tap latency	0	0	0	0.0	0.0
14	Prepulse tap magnitude	108	108	108	0.08333333333333333	0.8302528642333857
15	Strong tap frequency	15	15	15	0.0	0.0
16	Strong tap latency	0	0	0	0.0	0.0
17	Strong tap magnitude	135	135	135	0.0	0.0
18	Tap habituation frequency	9	9	9	0.0	0.0
19	Tap habituation latency	0	0	0	0.0	0.0
20	Tap habituation magnitude	0	0	0	0.0	0.0
21	Tap post habituation frequency	0	0	0	0.0	0.0
22	Tap post habituation latency	6	6	6	0.0	0.0
23	Tap post habituation magnitude	0	0	0	0.0	0.0
24	Weak tap frequency	24	24	24	0.041666666666666664	0.5694030272755684
25	Weak tap latency	0	0	0	0.0	0.0
26	Weak tap magnitude	197	197	197	0.005076142131979695	1.4998334706626553
