# Supplementary material for: Removal of developmentally regulated microexons has a minimal impact on larval zebrafish brain morphology and function
Source: eLife. 2025 Nov 18;13:RP101790. doi: 10.7554/eLife.101790 (PMC12626420; doi:10.7554/eLife.101790)
Supplement: Figure 2—source data 2. — Raw data is available in Zenodo. [file elife-101790-fig2-data2.zip › selectedset_stimuli-standard_microexon/negmeansepsign2HM_ssmd_stimuli_standard_pvals_frya-ME_Box1_2023-05023_mk_me_linearmodel_23-fryaBox1homlabel_wt_vs_13-fryaBox1homlabel_hom_20667481_4294967294.csv]

	Assay Type	Assay	SSMD_x	Significance	Percents	SSMD_y
0	DF begin blocks frequency	0	0	0	0.0	0.0
1	DF begin blocks latency	9	9	9	0.1111111111111111	-0.5328202800739218
2	DF begin blocks magnitude	81	81	81	0.012345679012345678	-0.4825817242204018
3	DF end blocks frequency	0	0	0	0.0	0.0
4	DF end blocks latency	9	9	9	0.1111111111111111	-0.9352409770674008
5	DF end blocks magnitude	81	81	81	0.024691358024691357	-0.6428810755237914
6	Dark flash all frequency	12	12	12	0.0	0.0
7	Dark flash all latency	0	0	0	0.0	0.0
8	Dark flash all magnitude	108	108	108	0.009259259259259259	-0.732909560555463
9	Light flash frequency	2	2	2	0.0	0.0
10	Light flash latency	0	0	0	0.0	0.0
11	Light flash magnitude	0	0	0	0.0	0.0
12	Prepulse tap frequency	0	0	0	0.0	0.0
13	Prepulse tap latency	0	0	0	0.0	0.0
14	Prepulse tap magnitude	108	108	108	0.05555555555555555	-1.01308146901668
15	Strong tap frequency	0	0	0	0.0	0.0
16	Strong tap latency	15	15	15	0.06666666666666667	-0.4517025823045781
17	Strong tap magnitude	135	135	135	0.02962962962962963	-0.5866528795831312
18	Tap habituation frequency	9	9	9	0.0	0.0
19	Tap habituation latency	9	9	9	0.1111111111111111	-0.7650745853928682
20	Tap habituation magnitude	81	81	81	0.024691358024691357	-0.5322514538948533
21	Tap post habituation frequency	6	6	6	0.16666666666666666	-0.4803816624811433
22	Tap post habituation latency	0	0	0	0.0	0.0
23	Tap post habituation magnitude	54	54	54	0.07407407407407407	-0.5328697084101228
24	Weak tap frequency	0	0	0	0.0	0.0
25	Weak tap latency	24	24	24	0.041666666666666664	-0.7818892130580859
26	Weak tap magnitude	216	216	216	0.013888888888888888	-0.698079220640461
