# Supplementary material for: Removal of developmentally regulated microexons has a minimal impact on larval zebrafish brain morphology and function
Source: eLife. 2025 Nov 18;13:RP101790. doi: 10.7554/eLife.101790 (PMC12626420; doi:10.7554/eLife.101790)
Supplement: Figure 2—source data 2. — Raw data is available in Zenodo. [file elife-101790-fig2-data2.zip › selectedset_stimuli-standard_microexon/negmeansepsign2HM_ssmd_stimuli_standard_pvals_ptprd-1-ME_Box12_2021_08_13_CC_me_linearmodel_22-ptprdBox12_wt_vs_26-ptprdBox12_hom_11339790_4294967294.csv]

	Assay Type	Assay	SSMD_x	Significance	Percents	SSMD_y
0	DF begin blocks frequency	9	9	9	0.4444444444444444	-0.5154591741513698
1	DF begin blocks latency	0	0	0	0.0	0.0
2	DF begin blocks magnitude	81	81	81	0.037037037037037035	-0.5459981003522699
3	DF end blocks frequency	9	9	9	0.1111111111111111	-0.3633660769423286
4	DF end blocks latency	0	0	0	0.0	0.0
5	DF end blocks magnitude	81	81	81	0.037037037037037035	-0.6200651264846492
6	Dark flash all frequency	12	12	12	0.8333333333333334	-0.5632084219757065
7	Dark flash all latency	0	0	0	0.0	0.0
8	Dark flash all magnitude	108	108	108	0.12037037037037036	-0.5512715826496298
9	Light flash frequency	0	0	0	0.0	0.0
10	Light flash latency	0	0	0	0.0	0.0
11	Light flash magnitude	0	0	0	0.0	0.0
12	Prepulse tap frequency	12	12	12	0.25	-0.1900961413533102
13	Prepulse tap latency	0	0	0	0.0	0.0
14	Prepulse tap magnitude	108	108	108	0.05555555555555555	-1.009849585062941
15	Strong tap frequency	15	15	15	0.26666666666666666	-0.5404806483304043
16	Strong tap latency	0	0	0	0.0	0.0
17	Strong tap magnitude	135	135	135	0.007407407407407408	-0.615445128962373
18	Tap habituation frequency	0	0	0	0.0	0.0
19	Tap habituation latency	0	0	0	0.0	0.0
20	Tap habituation magnitude	81	81	81	0.0	0.0
21	Tap post habituation frequency	6	6	6	0.3333333333333333	-0.5087860461841813
22	Tap post habituation latency	0	0	0	0.0	0.0
23	Tap post habituation magnitude	54	54	54	0.037037037037037035	-1.4256042214579747
24	Weak tap frequency	24	24	24	0.041666666666666664	-0.5268379617921524
25	Weak tap latency	24	24	24	0.08333333333333333	-1.1088012746701406
26	Weak tap magnitude	216	216	216	0.037037037037037035	-0.7146554457867041
