# Supplementary material for: Removal of developmentally regulated microexons has a minimal impact on larval zebrafish brain morphology and function
Source: eLife. 2025 Nov 18;13:RP101790. doi: 10.7554/eLife.101790 (PMC12626420; doi:10.7554/eLife.101790)
Supplement: Figure 2—source data 2. — Raw data is available in Zenodo. [file elife-101790-fig2-data2.zip › selectedset_stimuli-standard_microexon/negmeansepsign2HM_ssmd_stimuli_standard_pvals_dctn1b-ME_Box2_07_22_2021_CC_me_linearmodel_13-dcnt1bBox2_wt_vs_24-dcnt1bBox2_hom_11692814_4294967294.csv]

	Assay Type	Assay	SSMD_x	Significance	Percents	SSMD_y
0	DF begin blocks frequency	0	0	0	0.0	0.0
1	DF begin blocks latency	0	0	0	0.0	0.0
2	DF begin blocks magnitude	81	81	81	0.024691358024691357	-0.6591551101478283
3	DF end blocks frequency	0	0	0	0.0	0.0
4	DF end blocks latency	9	9	9	0.0	0.0
5	DF end blocks magnitude	0	0	0	0.0	0.0
6	Dark flash all frequency	0	0	0	0.0	0.0
7	Dark flash all latency	12	12	12	0.0	0.0
8	Dark flash all magnitude	108	108	108	0.027777777777777776	-0.4967901510363662
9	Light flash frequency	0	0	0	0.0	0.0
10	Light flash latency	0	0	0	0.0	0.0
11	Light flash magnitude	0	0	0	0.0	0.0
12	Prepulse tap frequency	12	12	12	0.25	-0.6942506191777725
13	Prepulse tap latency	12	12	12	0.08333333333333333	-0.8701779954766623
14	Prepulse tap magnitude	108	108	108	0.09259259259259259	-0.6420824321408456
15	Strong tap frequency	15	15	15	0.06666666666666667	-0.7858542076646539
16	Strong tap latency	0	0	0	0.0	0.0
17	Strong tap magnitude	135	135	135	0.02962962962962963	-0.6470999004545617
18	Tap habituation frequency	9	9	9	0.2222222222222222	-0.4651946820447101
19	Tap habituation latency	9	9	9	0.1111111111111111	-1.236251776362226
20	Tap habituation magnitude	81	81	81	0.14814814814814814	-0.6581223326969001
21	Tap post habituation frequency	6	6	6	0.16666666666666666	-0.5168453758684015
22	Tap post habituation latency	0	0	0	0.0	0.0
23	Tap post habituation magnitude	54	54	54	0.2037037037037037	-0.6154230011276298
24	Weak tap frequency	0	0	0	0.0	0.0
25	Weak tap latency	21	21	21	0.0	0.0
26	Weak tap magnitude	198	198	198	0.015151515151515152	-3.804828925005516
