# Supplementary material for: Removal of developmentally regulated microexons has a minimal impact on larval zebrafish brain morphology and function
Source: eLife. 2025 Nov 18;13:RP101790. doi: 10.7554/eLife.101790 (PMC12626420; doi:10.7554/eLife.101790)
Supplement: Figure 2—source data 2. — Raw data is available in Zenodo. [file elife-101790-fig2-data2.zip › selectedset_stimuli-standard_microexon/posmeansepsign2HM_ssmd_stimuli_standard_pvals_dctn4-ME_Box1_3_1_22_CC_me_linearmodel_30-dctn4Box1_wt_vs_18-dctn4Box1_hom_15328263_4294967294.csv]

	Assay Type	Assay	SSMD_x	Significance	Percents	SSMD_y
0	DF begin blocks frequency	0	0	0	0.0	0.0
1	DF begin blocks latency	9	9	9	0.0	0.0
2	DF begin blocks magnitude	81	81	81	0.012345679012345678	0.5858565698977656
3	DF end blocks frequency	0	0	0	0.0	0.0
4	DF end blocks latency	0	0	0	0.0	0.0
5	DF end blocks magnitude	0	0	0	0.0	0.0
6	Dark flash all frequency	0	0	0	0.0	0.0
7	Dark flash all latency	12	12	12	0.0	0.0
8	Dark flash all magnitude	0	0	0	0.0	0.0
9	Light flash frequency	0	0	0	0.0	0.0
10	Light flash latency	0	0	0	0.0	0.0
11	Light flash magnitude	18	18	18	0.16666666666666666	0.5272771951481561
12	Prepulse tap frequency	0	0	0	0.0	0.0
13	Prepulse tap latency	12	12	12	0.16666666666666666	0.4475334698349275
14	Prepulse tap magnitude	0	0	0	0.0	0.0
15	Strong tap frequency	15	15	15	0.0	0.0
16	Strong tap latency	0	0	0	0.0	0.0
17	Strong tap magnitude	135	135	135	0.007407407407407408	0.6045121124789905
18	Tap habituation frequency	0	0	0	0.0	0.0
19	Tap habituation latency	9	9	9	0.1111111111111111	0.7210018687237181
20	Tap habituation magnitude	0	0	0	0.0	0.0
21	Tap post habituation frequency	0	0	0	0.0	0.0
22	Tap post habituation latency	0	0	0	0.0	0.0
23	Tap post habituation magnitude	0	0	0	0.0	0.0
24	Weak tap frequency	24	24	24	0.0	0.0
25	Weak tap latency	0	0	0	0.0	0.0
26	Weak tap magnitude	216	216	216	0.037037037037037035	0.9813213878369254
