# Supplementary material for: Removal of developmentally regulated microexons has a minimal impact on larval zebrafish brain morphology and function
Source: eLife. 2025 Nov 18;13:RP101790. doi: 10.7554/eLife.101790 (PMC12626420; doi:10.7554/eLife.101790)
Supplement: Figure 2—source data 2. — Raw data is available in Zenodo. [file elife-101790-fig2-data2.zip › selectedset_stimuli-standard_microexon/posmeansepsign2HM_ssmd_stimuli_standard_pvals_frya-ME_Box5_07_29_2021_CC_me_linearmodel_15-fryaBox5_wt_vs_8-fryaBox5_hom_11686385_4294967294.csv]

	Assay Type	Assay	SSMD_x	Significance	Percents	SSMD_y
0	DF begin blocks frequency	0	0	0	0.0	0.0
1	DF begin blocks latency	0	0	0	0.0	0.0
2	DF begin blocks magnitude	81	81	81	0.024691358024691357	1.7932891429811226
3	DF end blocks frequency	0	0	0	0.0	0.0
4	DF end blocks latency	0	0	0	0.0	0.0
5	DF end blocks magnitude	0	0	0	0.0	0.0
6	Dark flash all frequency	12	12	12	0.0	0.0
7	Dark flash all latency	0	0	0	0.0	0.0
8	Dark flash all magnitude	108	108	108	0.0	0.0
9	Light flash frequency	0	0	0	0.0	0.0
10	Light flash latency	0	0	0	0.0	0.0
11	Light flash magnitude	0	0	0	0.0	0.0
12	Prepulse tap frequency	12	12	12	0.16666666666666666	0.6898462773771982
13	Prepulse tap latency	0	0	0	0.0	0.0
14	Prepulse tap magnitude	108	108	108	0.0	0.0
15	Strong tap frequency	15	15	15	0.06666666666666667	0.866219255695488
16	Strong tap latency	0	0	0	0.0	0.0
17	Strong tap magnitude	135	135	135	0.014814814814814815	0.7194793715880546
18	Tap habituation frequency	0	0	0	0.0	0.0
19	Tap habituation latency	0	0	0	0.0	0.0
20	Tap habituation magnitude	81	81	81	0.0	0.0
21	Tap post habituation frequency	0	0	0	0.0	0.0
22	Tap post habituation latency	0	0	0	0.0	0.0
23	Tap post habituation magnitude	54	54	54	0.0	0.0
24	Weak tap frequency	0	0	0	0.0	0.0
25	Weak tap latency	0	0	0	0.0	0.0
26	Weak tap magnitude	216	216	216	0.009259259259259259	1.4484526776501165
