# Supplementary material for: Removal of developmentally regulated microexons has a minimal impact on larval zebrafish brain morphology and function
Source: eLife. 2025 Nov 18;13:RP101790. doi: 10.7554/eLife.101790 (PMC12626420; doi:10.7554/eLife.101790)
Supplement: Figure 2—source data 2. — Raw data is available in Zenodo. [file elife-101790-fig2-data2.zip › selectedset_stimuli-standard_microexon/posmeansepsign2HM_ssmd_stimuli_standard_pvals_csnk1g1-ME_Box10_2023-01-27_CC_me_linearmodel_29-csnk1g1Box10_wt_vs_25-csnk1g1Box10_hom_19166597_4294967294.csv]

	Assay Type	Assay	SSMD_x	Significance	Percents	SSMD_y
0	DF begin blocks frequency	9	9	9	0.0	0.0
1	DF begin blocks latency	0	0	0	0.0	0.0
2	DF begin blocks magnitude	81	81	81	0.0	0.0
3	DF end blocks frequency	0	0	0	0.0	0.0
4	DF end blocks latency	9	9	9	0.1111111111111111	0.5748201452847838
5	DF end blocks magnitude	81	81	81	0.14814814814814814	0.6229907195763945
6	Dark flash all frequency	12	12	12	0.3333333333333333	0.3113210561884515
7	Dark flash all latency	0	0	0	0.0	0.0
8	Dark flash all magnitude	108	108	108	0.0	0.0
9	Light flash frequency	0	0	0	0.0	0.0
10	Light flash latency	0	0	0	0.0	0.0
11	Light flash magnitude	0	0	0	0.0	0.0
12	Prepulse tap frequency	0	0	0	0.0	0.0
13	Prepulse tap latency	0	0	0	0.0	0.0
14	Prepulse tap magnitude	108	108	108	0.05555555555555555	0.524504121433459
15	Strong tap frequency	0	0	0	0.0	0.0
16	Strong tap latency	0	0	0	0.0	0.0
17	Strong tap magnitude	135	135	135	0.037037037037037035	0.48673961941053967
18	Tap habituation frequency	0	0	0	0.0	0.0
19	Tap habituation latency	9	9	9	0.2222222222222222	0.40950730741408775
20	Tap habituation magnitude	0	0	0	0.0	0.0
21	Tap post habituation frequency	0	0	0	0.0	0.0
22	Tap post habituation latency	6	6	6	0.16666666666666666	0.8236653938605862
23	Tap post habituation magnitude	54	54	54	0.0	0.0
24	Weak tap frequency	0	0	0	0.0	0.0
25	Weak tap latency	0	0	0	0.0	0.0
26	Weak tap magnitude	216	216	216	0.013888888888888888	1.485364881014898
