# Supplementary material for: Removal of developmentally regulated microexons has a minimal impact on larval zebrafish brain morphology and function
Source: eLife. 2025 Nov 18;13:RP101790. doi: 10.7554/eLife.101790 (PMC12626420; doi:10.7554/eLife.101790)
Supplement: Figure 2—source data 2. — Raw data is available in Zenodo. [file elife-101790-fig2-data2.zip › selectedset_stimuli-standard_microexon/negmeansepsign2HM_ssmd_stimuli_standard_pvals_nrg1-ME_Box12_2023-06-20_VB_me_linearmodel_17-nrg1Box12_wt_vs_24-nrg1Box12_hom_20881320_4294967294.csv]

	Assay Type	Assay	SSMD_x	Significance	Percents	SSMD_y
0	DF begin blocks frequency	0	0	0	0.0	0.0
1	DF begin blocks latency	9	9	9	0.0	0.0
2	DF begin blocks magnitude	81	81	81	0.0	0.0
3	DF end blocks frequency	0	0	0	0.0	0.0
4	DF end blocks latency	9	9	9	0.0	0.0
5	DF end blocks magnitude	81	81	81	0.012345679012345678	-0.5118926136114177
6	Dark flash all frequency	0	0	0	0.0	0.0
7	Dark flash all latency	0	0	0	0.0	0.0
8	Dark flash all magnitude	108	108	108	0.0	0.0
9	Light flash frequency	0	0	0	0.0	0.0
10	Light flash latency	0	0	0	0.0	0.0
11	Light flash magnitude	0	0	0	0.0	0.0
12	Prepulse tap frequency	0	0	0	0.0	0.0
13	Prepulse tap latency	0	0	0	0.0	0.0
14	Prepulse tap magnitude	108	108	108	0.046296296296296294	-0.7577108135881641
15	Strong tap frequency	0	0	0	0.0	0.0
16	Strong tap latency	15	15	15	0.06666666666666667	-0.5393953127061041
17	Strong tap magnitude	135	135	135	0.06666666666666667	-0.5824331309024392
18	Tap habituation frequency	0	0	0	0.0	0.0
19	Tap habituation latency	9	9	9	0.0	0.0
20	Tap habituation magnitude	81	81	81	0.024691358024691357	-1.32111113274351
21	Tap post habituation frequency	0	0	0	0.0	0.0
22	Tap post habituation latency	0	0	0	0.0	0.0
23	Tap post habituation magnitude	54	54	54	0.0	0.0
24	Weak tap frequency	0	0	0	0.0	0.0
25	Weak tap latency	18	18	18	0.0	0.0
26	Weak tap magnitude	0	0	0	0.0	0.0
