# Supplementary material for: Removal of developmentally regulated microexons has a minimal impact on larval zebrafish brain morphology and function
Source: eLife. 2025 Nov 18;13:RP101790. doi: 10.7554/eLife.101790 (PMC12626420; doi:10.7554/eLife.101790)
Supplement: Figure 2—source data 2. — Raw data is available in Zenodo. [file elife-101790-fig2-data2.zip › selectedset_stimuli-standard_microexon/negmeansepsign2HM_ssmd_stimuli_standard_pvals_ppp6r3-ME_Box1_2023-01-24_CC_me_linearmodel_19-ppp6r3Box1_wt_vs_21-ppp6r3Box1_hom_19166606_4294967294.csv]

	Assay Type	Assay	SSMD_x	Significance	Percents	SSMD_y
0	DF begin blocks frequency	0	0	0	0.0	0.0
1	DF begin blocks latency	0	0	0	0.0	0.0
2	DF begin blocks magnitude	81	81	81	0.08641975308641975	-0.6527558128509445
3	DF end blocks frequency	0	0	0	0.0	0.0
4	DF end blocks latency	0	0	0	0.0	0.0
5	DF end blocks magnitude	81	81	81	0.1111111111111111	-0.5405606306694889
6	Dark flash all frequency	0	0	0	0.0	0.0
7	Dark flash all latency	0	0	0	0.0	0.0
8	Dark flash all magnitude	108	108	108	0.2037037037037037	-0.4633558714543389
9	Light flash frequency	0	0	0	0.0	0.0
10	Light flash latency	0	0	0	0.0	0.0
11	Light flash magnitude	18	18	18	0.05555555555555555	-0.4960657153777499
12	Prepulse tap frequency	12	12	12	0.0	0.0
13	Prepulse tap latency	12	12	12	0.08333333333333333	-0.9287329284203945
14	Prepulse tap magnitude	108	108	108	0.009259259259259259	-0.1179952268653453
15	Strong tap frequency	15	15	15	0.0	0.0
16	Strong tap latency	15	15	15	0.06666666666666667	-0.5458978799836068
17	Strong tap magnitude	135	135	135	0.007407407407407408	-0.4652294038117058
18	Tap habituation frequency	0	0	0	0.0	0.0
19	Tap habituation latency	9	9	9	0.1111111111111111	-0.961966634320268
20	Tap habituation magnitude	81	81	81	0.012345679012345678	-0.6241822153783334
21	Tap post habituation frequency	6	6	6	0.0	0.0
22	Tap post habituation latency	0	0	0	0.0	0.0
23	Tap post habituation magnitude	0	0	0	0.0	0.0
24	Weak tap frequency	24	24	24	0.0	0.0
25	Weak tap latency	23	23	23	0.043478260869565216	-1.6389972869354985
26	Weak tap magnitude	216	216	216	0.004629629629629629	-1.2412619783920804
