# Supplementary material for: Removal of developmentally regulated microexons has a minimal impact on larval zebrafish brain morphology and function
Source: eLife. 2025 Nov 18;13:RP101790. doi: 10.7554/eLife.101790 (PMC12626420; doi:10.7554/eLife.101790)
Supplement: Figure 2—source data 2. — Raw data is available in Zenodo. [file elife-101790-fig2-data2.zip › selectedset_stimuli-standard_microexon/posmeansepsign2HM_ssmd_stimuli_standard_pvals_ergic3-ME_Box8_2023-05-02_ME_me_linearmodel_26-ergic3Box8_wt_vs_13-ergic3Box8_hom_20420877_4294967294.csv]

	Assay Type	Assay	SSMD_x	Significance	Percents	SSMD_y
0	DF begin blocks frequency	0	0	0	0.0	0.0
1	DF begin blocks latency	0	0	0	0.0	0.0
2	DF begin blocks magnitude	81	81	81	0.024691358024691357	0.6306814863004013
3	DF end blocks frequency	0	0	0	0.0	0.0
4	DF end blocks latency	0	0	0	0.0	0.0
5	DF end blocks magnitude	81	81	81	0.037037037037037035	0.6366575124893502
6	Dark flash all frequency	0	0	0	0.0	0.0
7	Dark flash all latency	12	12	12	0.0	0.0
8	Dark flash all magnitude	108	108	108	0.06481481481481481	0.5745988705185818
9	Light flash frequency	0	0	0	0.0	0.0
10	Light flash latency	0	0	0	0.0	0.0
11	Light flash magnitude	0	0	0	0.0	0.0
12	Prepulse tap frequency	12	12	12	0.25	0.5926288930083833
13	Prepulse tap latency	12	12	12	0.08333333333333333	0.5530816912397506
14	Prepulse tap magnitude	108	108	108	0.009259259259259259	1.5518391384472074
15	Strong tap frequency	15	15	15	0.13333333333333333	0.542306457147127
16	Strong tap latency	15	15	15	0.06666666666666667	0.7777722843655775
17	Strong tap magnitude	135	135	135	0.0	0.0
18	Tap habituation frequency	9	9	9	0.4444444444444444	0.6322668722467911
19	Tap habituation latency	9	9	9	0.2222222222222222	0.6520802623412358
20	Tap habituation magnitude	81	81	81	0.012345679012345678	0.8117410196792784
21	Tap post habituation frequency	0	0	0	0.0	0.0
22	Tap post habituation latency	0	0	0	0.0	0.0
23	Tap post habituation magnitude	54	54	54	0.0	0.0
24	Weak tap frequency	0	0	0	0.0	0.0
25	Weak tap latency	0	0	0	0.0	0.0
26	Weak tap magnitude	216	216	216	0.0	0.0
