# Supplementary material for: Removal of developmentally regulated microexons has a minimal impact on larval zebrafish brain morphology and function
Source: eLife. 2025 Nov 18;13:RP101790. doi: 10.7554/eLife.101790 (PMC12626420; doi:10.7554/eLife.101790)
Supplement: Figure 2—source data 2. — Raw data is available in Zenodo. [file elife-101790-fig2-data2.zip › selectedset_stimuli-standard_microexon/negmeansepsign2HM_ssmd_stimuli_standard_pvals_scyl2-ME_Box8_2023-02-14_CC_me_linearmodel_17-scyl2Box8_wt_vs_22-scyl2Box8_hom_20907630_4294967294.csv]

	Assay Type	Assay	SSMD_x	Significance	Percents	SSMD_y
0	DF begin blocks frequency	9	9	9	0.1111111111111111	-0.5632687467631752
1	DF begin blocks latency	9	9	9	0.0	0.0
2	DF begin blocks magnitude	81	81	81	0.06172839506172839	-0.4510314322626293
3	DF end blocks frequency	9	9	9	0.1111111111111111	-0.622046899772379
4	DF end blocks latency	9	9	9	0.1111111111111111	-0.8456672411194953
5	DF end blocks magnitude	81	81	81	0.04938271604938271	-0.49055195120472106
6	Dark flash all frequency	12	12	12	0.16666666666666666	-0.5129714695173886
7	Dark flash all latency	0	0	0	0.0	0.0
8	Dark flash all magnitude	108	108	108	0.07407407407407407	-0.4348562753349185
9	Light flash frequency	0	0	0	0.0	0.0
10	Light flash latency	0	0	0	0.0	0.0
11	Light flash magnitude	0	0	0	0.0	0.0
12	Prepulse tap frequency	12	12	12	0.08333333333333333	-0.4467631070089454
13	Prepulse tap latency	0	0	0	0.0	0.0
14	Prepulse tap magnitude	108	108	108	0.009259259259259259	-1.4164622271585428
15	Strong tap frequency	0	0	0	0.0	0.0
16	Strong tap latency	0	0	0	0.0	0.0
17	Strong tap magnitude	135	135	135	0.014814814814814815	-0.4701018761422868
18	Tap habituation frequency	9	9	9	0.1111111111111111	-0.4597205147327228
19	Tap habituation latency	0	0	0	0.0	0.0
20	Tap habituation magnitude	81	81	81	0.024691358024691357	-0.908693782129085
21	Tap post habituation frequency	0	0	0	0.0	0.0
22	Tap post habituation latency	6	6	6	0.16666666666666666	-0.4248090568350005
23	Tap post habituation magnitude	54	54	54	0.0	0.0
24	Weak tap frequency	23	23	23	0.17391304347826086	-0.5566882442225732
25	Weak tap latency	0	0	0	0.0	0.0
26	Weak tap magnitude	207	207	207	0.014492753623188406	-0.8616405960064162
