# Supplementary material for: Removal of developmentally regulated microexons has a minimal impact on larval zebrafish brain morphology and function
Source: eLife. 2025 Nov 18;13:RP101790. doi: 10.7554/eLife.101790 (PMC12626420; doi:10.7554/eLife.101790)
Supplement: Figure 2—source data 2. — Raw data is available in Zenodo. [file elife-101790-fig2-data2.zip › selectedset_stimuli-standard_microexon/negmeansepsign2HM_ssmd_stimuli_standard_pvals_ap1g1-ME_Box2_2_14_22_me_linearmodel_19-ap1g1_wt_vs_15-ap1g1_hom_12851759_4294967294.csv]

	Assay Type	Assay	SSMD_x	Significance	Percents	SSMD_y
0	DF begin blocks frequency	0	0	0	0.0	0.0
1	DF begin blocks latency	0	0	0	0.0	0.0
2	DF begin blocks magnitude	0	0	0	0.0	0.0
3	DF end blocks frequency	0	0	0	0.0	0.0
4	DF end blocks latency	0	0	0	0.0	0.0
5	DF end blocks magnitude	81	81	81	0.012345679012345678	-0.9419904350171482
6	Dark flash all frequency	0	0	0	0.0	0.0
7	Dark flash all latency	0	0	0	0.0	0.0
8	Dark flash all magnitude	108	108	108	0.0	0.0
9	Light flash frequency	0	0	0	0.0	0.0
10	Light flash latency	0	0	0	0.0	0.0
11	Light flash magnitude	0	0	0	0.0	0.0
12	Prepulse tap frequency	0	0	0	0.0	0.0
13	Prepulse tap latency	0	0	0	0.0	0.0
14	Prepulse tap magnitude	108	108	108	0.027777777777777776	-0.6820271841021234
15	Strong tap frequency	0	0	0	0.0	0.0
16	Strong tap latency	15	15	15	0.0	0.0
17	Strong tap magnitude	135	135	135	0.05185185185185185	-0.5848929165911577
18	Tap habituation frequency	9	9	9	0.0	0.0
19	Tap habituation latency	0	0	0	0.0	0.0
20	Tap habituation magnitude	81	81	81	0.08641975308641975	-0.543452425679052
21	Tap post habituation frequency	0	0	0	0.0	0.0
22	Tap post habituation latency	0	0	0	0.0	0.0
23	Tap post habituation magnitude	54	54	54	0.16666666666666666	-0.626152518662709
24	Weak tap frequency	24	24	24	0.041666666666666664	-0.6472295890207067
25	Weak tap latency	24	24	24	0.0	0.0
26	Weak tap magnitude	216	216	216	0.004629629629629629	-0.8449561710669815
