# Supplementary material for: Removal of developmentally regulated microexons has a minimal impact on larval zebrafish brain morphology and function
Source: eLife. 2025 Nov 18;13:RP101790. doi: 10.7554/eLife.101790 (PMC12626420; doi:10.7554/eLife.101790)
Supplement: Figure 2—source data 2. — Raw data is available in Zenodo. [file elife-101790-fig2-data2.zip › selectedset_stimuli-standard_microexon/posmeansepsign2HM_ssmd_stimuli_standard_pvals_mapk8ip3-ME_Box7_4_12_22_BC_me_linearmodel_17-mapk81p3_wt_vs_17-mapk81p3_hom_13466818_4294967294.csv]

	Assay Type	Assay	SSMD_x	Significance	Percents	SSMD_y
0	DF begin blocks frequency	9	9	9	0.0	0.0
1	DF begin blocks latency	9	9	9	0.1111111111111111	0.7350204506601666
2	DF begin blocks magnitude	81	81	81	0.024691358024691357	1.1114201997232185
3	DF end blocks frequency	9	9	9	0.0	0.0
4	DF end blocks latency	9	9	9	0.0	0.0
5	DF end blocks magnitude	81	81	81	0.0	0.0
6	Dark flash all frequency	12	12	12	0.0	0.0
7	Dark flash all latency	0	0	0	0.0	0.0
8	Dark flash all magnitude	108	108	108	0.009259259259259259	0.5698885339100532
9	Light flash frequency	0	0	0	0.0	0.0
10	Light flash latency	0	0	0	0.0	0.0
11	Light flash magnitude	0	0	0	0.0	0.0
12	Prepulse tap frequency	12	12	12	0.08333333333333333	0.515597941561524
13	Prepulse tap latency	12	12	12	0.08333333333333333	0.4752314203967497
14	Prepulse tap magnitude	108	108	108	0.0	0.0
15	Strong tap frequency	0	0	0	0.0	0.0
16	Strong tap latency	15	15	15	0.06666666666666667	0.5431711622037345
17	Strong tap magnitude	135	135	135	0.0	0.0
18	Tap habituation frequency	0	0	0	0.0	0.0
19	Tap habituation latency	0	0	0	0.0	0.0
20	Tap habituation magnitude	81	81	81	0.0	0.0
21	Tap post habituation frequency	0	0	0	0.0	0.0
22	Tap post habituation latency	0	0	0	0.0	0.0
23	Tap post habituation magnitude	54	54	54	0.0	0.0
24	Weak tap frequency	0	0	0	0.0	0.0
25	Weak tap latency	23	23	23	0.08695652173913043	0.8744302719043444
26	Weak tap magnitude	207	207	207	0.014492753623188406	1.2335799209989988
