# Supplementary material for: Removal of developmentally regulated microexons has a minimal impact on larval zebrafish brain morphology and function
Source: eLife. 2025 Nov 18;13:RP101790. doi: 10.7554/eLife.101790 (PMC12626420; doi:10.7554/eLife.101790)
Supplement: Figure 2—source data 2. — Raw data is available in Zenodo. [file elife-101790-fig2-data2.zip › selectedset_stimuli-standard_microexon/posmeansepsign2HM_ssmd_stimuli_standard_pvals_vav2-ME_Box3_4_26_22_BC_me_linearmodel_19-vav2_wt_vs_25-vav2_hom_13724364_4294967294.csv]

	Assay Type	Assay	SSMD_x	Significance	Percents	SSMD_y
0	DF begin blocks frequency	0	0	0	0.0	0.0
1	DF begin blocks latency	9	9	9	0.0	0.0
2	DF begin blocks magnitude	81	81	81	0.0	0.0
3	DF end blocks frequency	0	0	0	0.0	0.0
4	DF end blocks latency	0	0	0	0.0	0.0
5	DF end blocks magnitude	81	81	81	0.0	0.0
6	Dark flash all frequency	0	0	0	0.0	0.0
7	Dark flash all latency	12	12	12	0.0	0.0
8	Dark flash all magnitude	108	108	108	0.0	0.0
9	Light flash frequency	0	0	0	0.0	0.0
10	Light flash latency	0	0	0	0.0	0.0
11	Light flash magnitude	0	0	0	0.0	0.0
12	Prepulse tap frequency	0	0	0	0.0	0.0
13	Prepulse tap latency	0	0	0	0.0	0.0
14	Prepulse tap magnitude	108	108	108	0.0	0.0
15	Strong tap frequency	0	0	0	0.0	0.0
16	Strong tap latency	0	0	0	0.0	0.0
17	Strong tap magnitude	135	135	135	0.0	0.0
18	Tap habituation frequency	9	9	9	0.2222222222222222	0.3644052284538305
19	Tap habituation latency	9	9	9	0.1111111111111111	1.0565840685961037
20	Tap habituation magnitude	81	81	81	0.024691358024691357	0.697983442722478
21	Tap post habituation frequency	6	6	6	0.16666666666666666	0.5492415695161895
22	Tap post habituation latency	6	6	6	0.16666666666666666	0.9211495184867065
23	Tap post habituation magnitude	54	54	54	0.018518518518518517	0.5062926534015836
24	Weak tap frequency	24	24	24	0.0	0.0
25	Weak tap latency	24	24	24	0.041666666666666664	0.9325447947246808
26	Weak tap magnitude	216	216	216	0.004629629629629629	1.0846086050341186
