# Supplementary material for: Removal of developmentally regulated microexons has a minimal impact on larval zebrafish brain morphology and function
Source: eLife. 2025 Nov 18;13:RP101790. doi: 10.7554/eLife.101790 (PMC12626420; doi:10.7554/eLife.101790)
Supplement: Figure 2—source data 2. — Raw data is available in Zenodo. [file elife-101790-fig2-data2.zip › selectedset_stimuli-standard_microexon/negmeansepsign2HM_ssmd_stimuli_standard_pvals_ppfia4-ME_Box8_12_4_21_CC_me_linearmodel_25-ppfia4Box8_wt_vs_23-ppfia4Box8_hom_11697234_4294967294.csv]

	Assay Type	Assay	SSMD_x	Significance	Percents	SSMD_y
0	DF begin blocks frequency	9	9	9	0.0	0.0
1	DF begin blocks latency	0	0	0	0.0	0.0
2	DF begin blocks magnitude	81	81	81	0.024691358024691357	-0.6850129881879197
3	DF end blocks frequency	0	0	0	0.0	0.0
4	DF end blocks latency	0	0	0	0.0	0.0
5	DF end blocks magnitude	81	81	81	0.04938271604938271	-0.5565151887067843
6	Dark flash all frequency	12	12	12	0.0	0.0
7	Dark flash all latency	0	0	0	0.0	0.0
8	Dark flash all magnitude	108	108	108	0.009259259259259259	-0.3588745953867776
9	Light flash frequency	0	0	0	0.0	0.0
10	Light flash latency	0	0	0	0.0	0.0
11	Light flash magnitude	18	18	18	0.0	0.0
12	Prepulse tap frequency	12	12	12	0.08333333333333333	-0.6331494134290919
13	Prepulse tap latency	12	12	12	0.0	0.0
14	Prepulse tap magnitude	108	108	108	0.07407407407407407	-0.5343595151150595
15	Strong tap frequency	0	0	0	0.0	0.0
16	Strong tap latency	0	0	0	0.0	0.0
17	Strong tap magnitude	0	0	0	0.0	0.0
18	Tap habituation frequency	9	9	9	0.1111111111111111	-0.3732598070060798
19	Tap habituation latency	0	0	0	0.0	0.0
20	Tap habituation magnitude	81	81	81	0.012345679012345678	-0.5276939958369162
21	Tap post habituation frequency	0	0	0	0.0	0.0
22	Tap post habituation latency	0	0	0	0.0	0.0
23	Tap post habituation magnitude	0	0	0	0.0	0.0
24	Weak tap frequency	24	24	24	0.08333333333333333	-0.28715245108819276
25	Weak tap latency	24	24	24	0.08333333333333333	-0.6133169747424758
26	Weak tap magnitude	216	216	216	0.027777777777777776	-0.7248552192072871
