# Supplementary material for: Removal of developmentally regulated microexons has a minimal impact on larval zebrafish brain morphology and function
Source: eLife. 2025 Nov 18;13:RP101790. doi: 10.7554/eLife.101790 (PMC12626420; doi:10.7554/eLife.101790)
Supplement: Figure 2—source data 2. — Raw data is available in Zenodo. [file elife-101790-fig2-data2.zip › selectedset_stimuli-standard_microexon/negmeansepsign2HM_ssmd_stimuli_standard_pvals_rapgef2-ME_Box2_2023-01-24_CC_mv_linearmodel_21-rapgef2Box2_wt_vs_21-rapgef2Box2_hom_20506397_4294967294.csv]

	Assay Type	Assay	SSMD_x	Significance	Percents	SSMD_y
0	DF begin blocks frequency	0	0	0	0.0	0.0
1	DF begin blocks latency	0	0	0	0.0	0.0
2	DF begin blocks magnitude	81	81	81	0.012345679012345678	-0.542173550776092
3	DF end blocks frequency	0	0	0	0.0	0.0
4	DF end blocks latency	0	0	0	0.0	0.0
5	DF end blocks magnitude	81	81	81	0.0	0.0
6	Dark flash all frequency	0	0	0	0.0	0.0
7	Dark flash all latency	0	0	0	0.0	0.0
8	Dark flash all magnitude	108	108	108	0.018518518518518517	-0.41809976134545423
9	Light flash frequency	0	0	0	0.0	0.0
10	Light flash latency	0	0	0	0.0	0.0
11	Light flash magnitude	18	18	18	0.1111111111111111	-0.6536260326878787
12	Prepulse tap frequency	0	0	0	0.0	0.0
13	Prepulse tap latency	0	0	0	0.0	0.0
14	Prepulse tap magnitude	108	108	108	0.018518518518518517	-0.5718544410421255
15	Strong tap frequency	15	15	15	0.4	-0.44890060030417755
16	Strong tap latency	0	0	0	0.0	0.0
17	Strong tap magnitude	135	135	135	0.24444444444444444	-0.6373847283471701
18	Tap habituation frequency	0	0	0	0.0	0.0
19	Tap habituation latency	9	9	9	0.1111111111111111	-0.6139245503554618
20	Tap habituation magnitude	81	81	81	0.012345679012345678	-0.5816364769261719
21	Tap post habituation frequency	6	6	6	0.3333333333333333	-0.5053627511186147
22	Tap post habituation latency	0	0	0	0.0	0.0
23	Tap post habituation magnitude	54	54	54	0.1111111111111111	-0.5587437694396716
24	Weak tap frequency	0	0	0	0.0	0.0
25	Weak tap latency	20	20	20	0.1	-1.0031464791781621
26	Weak tap magnitude	179	179	179	0.10614525139664804	-0.9795371131016006
