# Supplementary material for: Removal of developmentally regulated microexons has a minimal impact on larval zebrafish brain morphology and function
Source: eLife. 2025 Nov 18;13:RP101790. doi: 10.7554/eLife.101790 (PMC12626420; doi:10.7554/eLife.101790)
Supplement: Figure 2—source data 2. — Raw data is available in Zenodo. [file elife-101790-fig2-data2.zip › selectedset_stimuli-standard_microexon/negmeansepsign2HM_ssmd_stimuli_standard_pvals_ptprd-2-ME_Box2_2021_11_19_CC_me_linearmodel_36-gene97Box2_wt_vs_19-gene97Box2_hom_11338882_4294967294.csv]

	Assay Type	Assay	SSMD_x	Significance	Percents	SSMD_y
0	DF begin blocks frequency	0	0	0	0.0	0.0
1	DF begin blocks latency	0	0	0	0.0	0.0
2	DF begin blocks magnitude	81	81	81	0.012345679012345678	-0.307904936173509
3	DF end blocks frequency	9	9	9	0.1111111111111111	-0.4037341920629273
4	DF end blocks latency	0	0	0	0.0	0.0
5	DF end blocks magnitude	81	81	81	0.13580246913580246	-0.542805243535415
6	Dark flash all frequency	12	12	12	0.5833333333333334	-0.4563600831082232
7	Dark flash all latency	12	12	12	0.16666666666666666	-0.368380692302118
8	Dark flash all magnitude	108	108	108	0.07407407407407407	-0.4383798539782315
9	Light flash frequency	0	0	0	0.0	0.0
10	Light flash latency	0	0	0	0.0	0.0
11	Light flash magnitude	18	18	18	0.1111111111111111	-0.09673085986223075
12	Prepulse tap frequency	0	0	0	0.0	0.0
13	Prepulse tap latency	12	12	12	0.0	0.0
14	Prepulse tap magnitude	108	108	108	0.1111111111111111	-0.835780791053854
15	Strong tap frequency	15	15	15	0.06666666666666667	-0.5585487173428484
16	Strong tap latency	15	15	15	0.0	0.0
17	Strong tap magnitude	135	135	135	0.18518518518518517	-0.7094154733208816
18	Tap habituation frequency	0	0	0	0.0	0.0
19	Tap habituation latency	0	0	0	0.0	0.0
20	Tap habituation magnitude	81	81	81	0.1728395061728395	-0.48693883314444625
21	Tap post habituation frequency	6	6	6	0.16666666666666666	-0.6143821548568066
22	Tap post habituation latency	0	0	0	0.0	0.0
23	Tap post habituation magnitude	54	54	54	0.24074074074074073	-0.4409061706561811
24	Weak tap frequency	24	24	24	0.25	-0.4693501234730091
25	Weak tap latency	0	0	0	0.0	0.0
26	Weak tap magnitude	216	216	216	0.06481481481481481	-0.8794975789200308
