# Supplementary material for: Removal of developmentally regulated microexons has a minimal impact on larval zebrafish brain morphology and function
Source: eLife. 2025 Nov 18;13:RP101790. doi: 10.7554/eLife.101790 (PMC12626420; doi:10.7554/eLife.101790)
Supplement: Figure 2—source data 2. — Raw data is available in Zenodo. [file elife-101790-fig2-data2.zip › selectedset_stimuli-standard_microexon/posmeansepsign2HM_ssmd_stimuli_standard_pvals_sgip1a-ME_Box3_2023-05-02_MK_me_linearmodel_24-sgip1aBox3_wt_vs_19-sgip1aBox3_hom_20420863_4294967294.csv]

	Assay Type	Assay	SSMD_x	Significance	Percents	SSMD_y
0	DF begin blocks frequency	0	0	0	0.0	0.0
1	DF begin blocks latency	9	9	9	0.0	0.0
2	DF begin blocks magnitude	81	81	81	0.037037037037037035	0.522875150754777
3	DF end blocks frequency	0	0	0	0.0	0.0
4	DF end blocks latency	9	9	9	0.2222222222222222	0.7004859215595807
5	DF end blocks magnitude	81	81	81	0.037037037037037035	0.5893810009854245
6	Dark flash all frequency	0	0	0	0.0	0.0
7	Dark flash all latency	0	0	0	0.0	0.0
8	Dark flash all magnitude	108	108	108	0.027777777777777776	0.4335339803215679
9	Light flash frequency	0	0	0	0.0	0.0
10	Light flash latency	0	0	0	0.0	0.0
11	Light flash magnitude	18	18	18	0.05555555555555555	0.4697193662797008
12	Prepulse tap frequency	12	12	12	0.0	0.0
13	Prepulse tap latency	0	0	0	0.0	0.0
14	Prepulse tap magnitude	108	108	108	0.0	0.0
15	Strong tap frequency	15	15	15	0.0	0.0
16	Strong tap latency	0	0	0	0.0	0.0
17	Strong tap magnitude	135	135	135	0.014814814814814815	0.49687284716588276
18	Tap habituation frequency	0	0	0	0.0	0.0
19	Tap habituation latency	0	0	0	0.0	0.0
20	Tap habituation magnitude	81	81	81	0.0	0.0
21	Tap post habituation frequency	0	0	0	0.0	0.0
22	Tap post habituation latency	0	0	0	0.0	0.0
23	Tap post habituation magnitude	54	54	54	0.018518518518518517	1.6089584641185328
24	Weak tap frequency	0	0	0	0.0	0.0
25	Weak tap latency	0	0	0	0.0	0.0
26	Weak tap magnitude	143	143	143	0.03496503496503497	1.3382573051149902
