# Supplementary material for: Removal of developmentally regulated microexons has a minimal impact on larval zebrafish brain morphology and function
Source: eLife. 2025 Nov 18;13:RP101790. doi: 10.7554/eLife.101790 (PMC12626420; doi:10.7554/eLife.101790)
Supplement: Figure 2—source data 2. — Raw data is available in Zenodo. [file elife-101790-fig2-data2.zip › selectedset_stimuli-standard_microexon/negmeansepsign2HM_ssmd_stimuli_standard_pvals_sgip1a-ME_Box6_2023-05-02_MK_me_linearmodel_17-sgip1aBox6_wt_vs_21-sgip1aBox6_hom_20420868_4294967294.csv]

	Assay Type	Assay	SSMD_x	Significance	Percents	SSMD_y
0	DF begin blocks frequency	0	0	0	0.0	0.0
1	DF begin blocks latency	0	0	0	0.0	0.0
2	DF begin blocks magnitude	81	81	81	0.06172839506172839	-0.35937840512748015
3	DF end blocks frequency	9	9	9	0.1111111111111111	-0.5658410710414129
4	DF end blocks latency	0	0	0	0.0	0.0
5	DF end blocks magnitude	81	81	81	0.037037037037037035	-0.5502331334661137
6	Dark flash all frequency	0	0	0	0.0	0.0
7	Dark flash all latency	0	0	0	0.0	0.0
8	Dark flash all magnitude	108	108	108	0.046296296296296294	-0.5562792304444286
9	Light flash frequency	0	0	0	0.0	0.0
10	Light flash latency	0	0	0	0.0	0.0
11	Light flash magnitude	0	0	0	0.0	0.0
12	Prepulse tap frequency	12	12	12	0.08333333333333333	-0.5300323485380692
13	Prepulse tap latency	0	0	0	0.0	0.0
14	Prepulse tap magnitude	108	108	108	0.05555555555555555	-0.9868591148215061
15	Strong tap frequency	0	0	0	0.0	0.0
16	Strong tap latency	15	15	15	0.06666666666666667	-0.9115218769507678
17	Strong tap magnitude	135	135	135	0.007407407407407408	-0.4232195781083212
18	Tap habituation frequency	9	9	9	0.0	0.0
19	Tap habituation latency	9	9	9	0.2222222222222222	-0.8044654915275438
20	Tap habituation magnitude	0	0	0	0.0	0.0
21	Tap post habituation frequency	0	0	0	0.0	0.0
22	Tap post habituation latency	0	0	0	0.0	0.0
23	Tap post habituation magnitude	0	0	0	0.0	0.0
24	Weak tap frequency	23	23	23	0.08695652173913043	-0.5088051230557524
25	Weak tap latency	0	0	0	0.0	0.0
26	Weak tap magnitude	169	169	169	0.01775147928994083	-2.139213039379275
