# Supplementary material for: Removal of developmentally regulated microexons has a minimal impact on larval zebrafish brain morphology and function
Source: eLife. 2025 Nov 18;13:RP101790. doi: 10.7554/eLife.101790 (PMC12626420; doi:10.7554/eLife.101790)
Supplement: Figure 2—source data 2. — Raw data is available in Zenodo. [file elife-101790-fig2-data2.zip › selectedset_stimuli-standard_microexon/negmeansepsign2HM_ssmd_stimuli_standard_pvals_ptprsa-ME_Box5_2022-08-26_CC_me_linearmodel_22-ptprsac2Box5_wt_vs_22-ptprsac2Box5_hom_16255275_4294967294.csv]

	Assay Type	Assay	SSMD_x	Significance	Percents	SSMD_y
0	DF begin blocks frequency	9	9	9	0.1111111111111111	-1.1680899897394057
1	DF begin blocks latency	0	0	0	0.0	0.0
2	DF begin blocks magnitude	81	81	81	0.0	0.0
3	DF end blocks frequency	0	0	0	0.0	0.0
4	DF end blocks latency	0	0	0	0.0	0.0
5	DF end blocks magnitude	71	71	71	0.0	0.0
6	Dark flash all frequency	0	0	0	0.0	0.0
7	Dark flash all latency	0	0	0	0.0	0.0
8	Dark flash all magnitude	108	108	108	0.037037037037037035	-1.0027406516324646
9	Light flash frequency	2	2	2	0.5	-0.537826196564609
10	Light flash latency	0	0	0	0.0	0.0
11	Light flash magnitude	0	0	0	0.0	0.0
12	Prepulse tap frequency	0	0	0	0.0	0.0
13	Prepulse tap latency	0	0	0	0.0	0.0
14	Prepulse tap magnitude	0	0	0	0.0	0.0
15	Strong tap frequency	15	15	15	0.13333333333333333	-1.9870095366740257
16	Strong tap latency	15	15	15	0.0	0.0
17	Strong tap magnitude	135	135	135	0.014814814814814815	-1.9928497788775226
18	Tap habituation frequency	9	9	9	0.4444444444444444	-0.42937663965382933
19	Tap habituation latency	9	9	9	0.0	0.0
20	Tap habituation magnitude	81	81	81	0.012345679012345678	-1.7053635312345503
21	Tap post habituation frequency	0	0	0	0.0	0.0
22	Tap post habituation latency	0	0	0	0.0	0.0
23	Tap post habituation magnitude	54	54	54	0.018518518518518517	-0.5531168796152873
24	Weak tap frequency	24	24	24	0.125	-0.4086130575256898
25	Weak tap latency	24	24	24	0.0	0.0
26	Weak tap magnitude	216	216	216	0.004629629629629629	-1.1514979670777483
