# Supplementary material for: Removal of developmentally regulated microexons has a minimal impact on larval zebrafish brain morphology and function
Source: eLife. 2025 Nov 18;13:RP101790. doi: 10.7554/eLife.101790 (PMC12626420; doi:10.7554/eLife.101790)
Supplement: Figure 2—source data 2. — Raw data is available in Zenodo. [file elife-101790-fig2-data2.zip › selectedset_stimuli-standard_microexon/negmeansepsign2HM_ssmd_stimuli_standard_pvals_nav3-ME_Box3_1_27_22_SM_me_linearmodel_20-nav3_wt_vs_21-nav3_hom_14388913_4294967294.csv]

	Assay Type	Assay	SSMD_x	Significance	Percents	SSMD_y
0	DF begin blocks frequency	9	9	9	0.3333333333333333	-0.502983976220762
1	DF begin blocks latency	0	0	0	0.0	0.0
2	DF begin blocks magnitude	81	81	81	0.0	0.0
3	DF end blocks frequency	9	9	9	0.1111111111111111	-0.4249168186763983
4	DF end blocks latency	0	0	0	0.0	0.0
5	DF end blocks magnitude	0	0	0	0.0	0.0
6	Dark flash all frequency	0	0	0	0.0	0.0
7	Dark flash all latency	0	0	0	0.0	0.0
8	Dark flash all magnitude	108	108	108	0.0	0.0
9	Light flash frequency	0	0	0	0.0	0.0
10	Light flash latency	0	0	0	0.0	0.0
11	Light flash magnitude	0	0	0	0.0	0.0
12	Prepulse tap frequency	0	0	0	0.0	0.0
13	Prepulse tap latency	0	0	0	0.0	0.0
14	Prepulse tap magnitude	108	108	108	0.018518518518518517	-0.3891057855842553
15	Strong tap frequency	15	15	15	0.0	0.0
16	Strong tap latency	0	0	0	0.0	0.0
17	Strong tap magnitude	135	135	135	0.007407407407407408	-0.384570289488833
18	Tap habituation frequency	0	0	0	0.0	0.0
19	Tap habituation latency	0	0	0	0.0	0.0
20	Tap habituation magnitude	81	81	81	0.037037037037037035	-0.9106626175688256
21	Tap post habituation frequency	0	0	0	0.0	0.0
22	Tap post habituation latency	6	6	6	0.3333333333333333	-0.7216436180130488
23	Tap post habituation magnitude	54	54	54	0.018518518518518517	-0.5157114013209165
24	Weak tap frequency	0	0	0	0.0	0.0
25	Weak tap latency	0	0	0	0.0	0.0
26	Weak tap magnitude	198	198	198	0.0	0.0
