# Supplementary material for: Removal of developmentally regulated microexons has a minimal impact on larval zebrafish brain morphology and function
Source: eLife. 2025 Nov 18;13:RP101790. doi: 10.7554/eLife.101790 (PMC12626420; doi:10.7554/eLife.101790)
Supplement: Figure 2—source data 2. — Raw data is available in Zenodo. [file elife-101790-fig2-data2.zip › selectedset_stimuli-standard_microexon/negmeansepsign2HM_ssmd_stimuli_standard_pvals_clasp2-ME_Box7_2_25_22_CC_me_linearmodel_10-clasp2_wt_vs_12-clasp2_hom_12854770_4294967294.csv]

	Assay Type	Assay	SSMD_x	Significance	Percents	SSMD_y
0	DF begin blocks frequency	0	0	0	0.0	0.0
1	DF begin blocks latency	0	0	0	0.0	0.0
2	DF begin blocks magnitude	81	81	81	0.024691358024691357	-1.363556917981927
3	DF end blocks frequency	0	0	0	0.0	0.0
4	DF end blocks latency	0	0	0	0.0	0.0
5	DF end blocks magnitude	81	81	81	0.012345679012345678	-1.3245029346651398
6	Dark flash all frequency	0	0	0	0.0	0.0
7	Dark flash all latency	0	0	0	0.0	0.0
8	Dark flash all magnitude	0	0	0	0.0	0.0
9	Light flash frequency	3	3	3	0.3333333333333333	-0.7672329496879945
10	Light flash latency	3	3	3	0.3333333333333333	-0.9900546335336476
11	Light flash magnitude	27	27	27	0.0	0.0
12	Prepulse tap frequency	0	0	0	0.0	0.0
13	Prepulse tap latency	0	0	0	0.0	0.0
14	Prepulse tap magnitude	108	108	108	0.0	0.0
15	Strong tap frequency	0	0	0	0.0	0.0
16	Strong tap latency	0	0	0	0.0	0.0
17	Strong tap magnitude	135	135	135	0.014814814814814815	-0.9080767573884216
18	Tap habituation frequency	0	0	0	0.0	0.0
19	Tap habituation latency	0	0	0	0.0	0.0
20	Tap habituation magnitude	81	81	81	0.024691358024691357	-1.7402458987833611
21	Tap post habituation frequency	0	0	0	0.0	0.0
22	Tap post habituation latency	0	0	0	0.0	0.0
23	Tap post habituation magnitude	54	54	54	0.07407407407407407	-1.7789083321908252
24	Weak tap frequency	0	0	0	0.0	0.0
25	Weak tap latency	21	21	21	0.14285714285714285	-1.3743246540915166
26	Weak tap magnitude	207	207	207	0.004830917874396135	-3.8948054477291447
