# Supplementary material for: Removal of developmentally regulated microexons has a minimal impact on larval zebrafish brain morphology and function
Source: eLife. 2025 Nov 18;13:RP101790. doi: 10.7554/eLife.101790 (PMC12626420; doi:10.7554/eLife.101790)
Supplement: Figure 2—source data 2. — Raw data is available in Zenodo. [file elife-101790-fig2-data2.zip › selectedset_stimuli-standard_microexon/negmeansepsign2HM_ssmd_stimuli_standard_pvals_scyl2-ME_Box1_1_27_22_SM_me_linearmodel_21-scyl2_wt_vs_14-scyl2_hom_14351436_4294967294.csv]

	Assay Type	Assay	SSMD_x	Significance	Percents	SSMD_y
0	DF begin blocks frequency	0	0	0	0.0	0.0
1	DF begin blocks latency	9	9	9	0.0	0.0
2	DF begin blocks magnitude	81	81	81	0.0	0.0
3	DF end blocks frequency	0	0	0	0.0	0.0
4	DF end blocks latency	9	9	9	0.0	0.0
5	DF end blocks magnitude	81	81	81	0.012345679012345678	-1.2049708331953817
6	Dark flash all frequency	0	0	0	0.0	0.0
7	Dark flash all latency	0	0	0	0.0	0.0
8	Dark flash all magnitude	108	108	108	0.018518518518518517	-0.6634532259360908
9	Light flash frequency	0	0	0	0.0	0.0
10	Light flash latency	0	0	0	0.0	0.0
11	Light flash magnitude	18	18	18	0.0	0.0
12	Prepulse tap frequency	0	0	0	0.0	0.0
13	Prepulse tap latency	0	0	0	0.0	0.0
14	Prepulse tap magnitude	108	108	108	0.037037037037037035	-1.371105070924797
15	Strong tap frequency	0	0	0	0.0	0.0
16	Strong tap latency	0	0	0	0.0	0.0
17	Strong tap magnitude	135	135	135	0.0	0.0
18	Tap habituation frequency	0	0	0	0.0	0.0
19	Tap habituation latency	9	9	9	0.1111111111111111	-0.7161054146038567
20	Tap habituation magnitude	81	81	81	0.012345679012345678	-0.6688462351269946
21	Tap post habituation frequency	0	0	0	0.0	0.0
22	Tap post habituation latency	0	0	0	0.0	0.0
23	Tap post habituation magnitude	54	54	54	0.0	0.0
24	Weak tap frequency	24	24	24	0.0	0.0
25	Weak tap latency	24	24	24	0.0	0.0
26	Weak tap magnitude	215	215	215	0.0	0.0
