# Supplementary material for: Removal of developmentally regulated microexons has a minimal impact on larval zebrafish brain morphology and function
Source: eLife. 2025 Nov 18;13:RP101790. doi: 10.7554/eLife.101790 (PMC12626420; doi:10.7554/eLife.101790)
Supplement: Figure 2—source data 2. — Raw data is available in Zenodo. [file elife-101790-fig2-data2.zip › selectedset_stimuli-standard_microexon/posmeansepsign2HM_ssmd_stimuli_standard_pvals_dctn1b-ME_Box2_07_22_2021_CC_me_linearmodel_13-dcnt1bBox2_wt_vs_24-dcnt1bBox2_hom_11692814_4294967294.csv]

	Assay Type	Assay	SSMD_x	Significance	Percents	SSMD_y
0	DF begin blocks frequency	0	0	0	0.0	0.0
1	DF begin blocks latency	0	0	0	0.0	0.0
2	DF begin blocks magnitude	81	81	81	0.037037037037037035	0.7309689422214278
3	DF end blocks frequency	0	0	0	0.0	0.0
4	DF end blocks latency	9	9	9	0.1111111111111111	0.4882343494794368
5	DF end blocks magnitude	0	0	0	0.0	0.0
6	Dark flash all frequency	0	0	0	0.0	0.0
7	Dark flash all latency	12	12	12	0.3333333333333333	0.5820325649905181
8	Dark flash all magnitude	108	108	108	0.027777777777777776	0.5271624374999306
9	Light flash frequency	0	0	0	0.0	0.0
10	Light flash latency	0	0	0	0.0	0.0
11	Light flash magnitude	0	0	0	0.0	0.0
12	Prepulse tap frequency	12	12	12	0.0	0.0
13	Prepulse tap latency	12	12	12	0.0	0.0
14	Prepulse tap magnitude	108	108	108	0.009259259259259259	0.4900645154612421
15	Strong tap frequency	15	15	15	0.0	0.0
16	Strong tap latency	0	0	0	0.0	0.0
17	Strong tap magnitude	135	135	135	0.022222222222222223	0.6325096953575525
18	Tap habituation frequency	9	9	9	0.0	0.0
19	Tap habituation latency	9	9	9	0.0	0.0
20	Tap habituation magnitude	81	81	81	0.024691358024691357	0.3627751916524972
21	Tap post habituation frequency	6	6	6	0.0	0.0
22	Tap post habituation latency	0	0	0	0.0	0.0
23	Tap post habituation magnitude	54	54	54	0.05555555555555555	1.0169274206765657
24	Weak tap frequency	0	0	0	0.0	0.0
25	Weak tap latency	21	21	21	0.047619047619047616	1.1940753844455854
26	Weak tap magnitude	198	198	198	0.0	0.0
