# Supplementary material for: Removal of developmentally regulated microexons has a minimal impact on larval zebrafish brain morphology and function
Source: eLife. 2025 Nov 18;13:RP101790. doi: 10.7554/eLife.101790 (PMC12626420; doi:10.7554/eLife.101790)
Supplement: Figure 2—source data 2. — Raw data is available in Zenodo. [file elife-101790-fig2-data2.zip › selectedset_stimuli-standard_microexon/negmeansepsign2HM_ssmd_stimuli_standard_pvals_eif4g3b-ME_Box2_2023-05-23_mk_me_linearmodel_16-eif4g3bBox2_wt_vs_15-eif4g3bBox2_hom_20508941_4294967294.csv]

	Assay Type	Assay	SSMD_x	Significance	Percents	SSMD_y
0	DF begin blocks frequency	0	0	0	0.0	0.0
1	DF begin blocks latency	9	9	9	0.4444444444444444	-0.5955813724973352
2	DF begin blocks magnitude	81	81	81	0.0	0.0
3	DF end blocks frequency	0	0	0	0.0	0.0
4	DF end blocks latency	9	9	9	0.1111111111111111	-0.7512795069046264
5	DF end blocks magnitude	81	81	81	0.0	0.0
6	Dark flash all frequency	0	0	0	0.0	0.0
7	Dark flash all latency	12	12	12	0.16666666666666666	-0.7097908106778095
8	Dark flash all magnitude	108	108	108	0.0	0.0
9	Light flash frequency	0	0	0	0.0	0.0
10	Light flash latency	0	0	0	0.0	0.0
11	Light flash magnitude	18	18	18	0.0	0.0
12	Prepulse tap frequency	12	12	12	0.0	0.0
13	Prepulse tap latency	12	12	12	0.0	0.0
14	Prepulse tap magnitude	108	108	108	0.018518518518518517	-0.9018214773950344
15	Strong tap frequency	0	0	0	0.0	0.0
16	Strong tap latency	15	15	15	0.06666666666666667	-0.8047991694054872
17	Strong tap magnitude	135	135	135	0.02962962962962963	-0.8617305861156278
18	Tap habituation frequency	9	9	9	0.0	0.0
19	Tap habituation latency	0	0	0	0.0	0.0
20	Tap habituation magnitude	81	81	81	0.012345679012345678	-0.5914778070257061
21	Tap post habituation frequency	0	0	0	0.0	0.0
22	Tap post habituation latency	0	0	0	0.0	0.0
23	Tap post habituation magnitude	0	0	0	0.0	0.0
24	Weak tap frequency	24	24	24	0.16666666666666666	-0.7433865138140014
25	Weak tap latency	0	0	0	0.0	0.0
26	Weak tap magnitude	216	216	216	0.05092592592592592	-1.107296267382438
