# Supplementary material for: Removal of developmentally regulated microexons has a minimal impact on larval zebrafish brain morphology and function
Source: eLife. 2025 Nov 18;13:RP101790. doi: 10.7554/eLife.101790 (PMC12626420; doi:10.7554/eLife.101790)
Supplement: Figure 2—source data 2. — Raw data is available in Zenodo. [file elife-101790-fig2-data2.zip › selectedset_stimuli-standard_microexon/posmeansepsign2HM_ssmd_stimuli_standard_pvals_nrg2a-ME_Box11_2023-05-02_MK_me_linearmodel_11-nrg2aBox11_wt_vs_21-nrg2aBox11_hom_20420872_4294967294.csv]

	Assay Type	Assay	SSMD_x	Significance	Percents	SSMD_y
0	DF begin blocks frequency	0	0	0	0.0	0.0
1	DF begin blocks latency	0	0	0	0.0	0.0
2	DF begin blocks magnitude	81	81	81	0.024691358024691357	0.5913977119113973
3	DF end blocks frequency	0	0	0	0.0	0.0
4	DF end blocks latency	0	0	0	0.0	0.0
5	DF end blocks magnitude	81	81	81	0.1111111111111111	0.7345433716549363
6	Dark flash all frequency	0	0	0	0.0	0.0
7	Dark flash all latency	0	0	0	0.0	0.0
8	Dark flash all magnitude	108	108	108	0.009259259259259259	0.4245365014698413
9	Light flash frequency	0	0	0	0.0	0.0
10	Light flash latency	0	0	0	0.0	0.0
11	Light flash magnitude	18	18	18	0.16666666666666666	0.8543941179711186
12	Prepulse tap frequency	12	12	12	0.16666666666666666	0.5994363274894721
13	Prepulse tap latency	0	0	0	0.0	0.0
14	Prepulse tap magnitude	108	108	108	0.018518518518518517	0.8865937137976478
15	Strong tap frequency	0	0	0	0.0	0.0
16	Strong tap latency	15	15	15	0.06666666666666667	0.5531044978460785
17	Strong tap magnitude	135	135	135	0.0	0.0
18	Tap habituation frequency	0	0	0	0.0	0.0
19	Tap habituation latency	0	0	0	0.0	0.0
20	Tap habituation magnitude	81	81	81	0.0	0.0
21	Tap post habituation frequency	0	0	0	0.0	0.0
22	Tap post habituation latency	6	6	6	0.16666666666666666	0.5714785187869615
23	Tap post habituation magnitude	54	54	54	0.0	0.0
24	Weak tap frequency	24	24	24	0.0	0.0
25	Weak tap latency	23	23	23	0.08695652173913043	0.928127061216647
26	Weak tap magnitude	216	216	216	0.009259259259259259	1.9510244885133938
