# Supplementary material for: Removal of developmentally regulated microexons has a minimal impact on larval zebrafish brain morphology and function
Source: eLife. 2025 Nov 18;13:RP101790. doi: 10.7554/eLife.101790 (PMC12626420; doi:10.7554/eLife.101790)
Supplement: Figure 2—source data 2. — Raw data is available in Zenodo. [file elife-101790-fig2-data2.zip › selectedset_stimuli-standard_microexon/negmeansepsign2HM_ssmd_stimuli_standard_pvals_dop1a-ME_Box7_2023-06-06_MK_me_linearmodel_14-dop1aBox7_wt_vs_15-dop1aBox7_hom_20667133_4294967294.csv]

	Assay Type	Assay	SSMD_x	Significance	Percents	SSMD_y
0	DF begin blocks frequency	9	9	9	0.1111111111111111	-0.6855453100432745
1	DF begin blocks latency	0	0	0	0.0	0.0
2	DF begin blocks magnitude	81	81	81	0.024691358024691357	-0.7238538039738769
3	DF end blocks frequency	9	9	9	0.4444444444444444	-0.6324286444270163
4	DF end blocks latency	0	0	0	0.0	0.0
5	DF end blocks magnitude	0	0	0	0.0	0.0
6	Dark flash all frequency	12	12	12	0.5833333333333334	-0.6667749712875988
7	Dark flash all latency	0	0	0	0.0	0.0
8	Dark flash all magnitude	108	108	108	0.009259259259259259	-0.327975620127601
9	Light flash frequency	3	3	3	0.0	0.0
10	Light flash latency	0	0	0	0.0	0.0
11	Light flash magnitude	0	0	0	0.0	0.0
12	Prepulse tap frequency	12	12	12	0.08333333333333333	-0.5734964523972291
13	Prepulse tap latency	12	12	12	0.08333333333333333	-1.2009948217276565
14	Prepulse tap magnitude	108	108	108	0.018518518518518517	-0.7793989531508433
15	Strong tap frequency	15	15	15	0.0	0.0
16	Strong tap latency	0	0	0	0.0	0.0
17	Strong tap magnitude	135	135	135	0.0	0.0
18	Tap habituation frequency	9	9	9	0.2222222222222222	-0.5500832603414265
19	Tap habituation latency	0	0	0	0.0	0.0
20	Tap habituation magnitude	81	81	81	0.0	0.0
21	Tap post habituation frequency	6	6	6	0.0	0.0
22	Tap post habituation latency	0	0	0	0.0	0.0
23	Tap post habituation magnitude	54	54	54	0.0	0.0
24	Weak tap frequency	0	0	0	0.0	0.0
25	Weak tap latency	16	16	16	0.0	0.0
26	Weak tap magnitude	0	0	0	0.0	0.0
