# Supplementary material for: Removal of developmentally regulated microexons has a minimal impact on larval zebrafish brain morphology and function
Source: eLife. 2025 Nov 18;13:RP101790. doi: 10.7554/eLife.101790 (PMC12626420; doi:10.7554/eLife.101790)
Supplement: Figure 2—source data 2. — Raw data is available in Zenodo. [file elife-101790-fig2-data2.zip › selectedset_stimuli-standard_microexon/posmeansepsign2HM_ssmd_stimuli_standard_pvals_synj1-2-ME_Box12_2023-02-21_CC_me_linearmodel_19-synj1-2-ME_wt_vs_22-synj1-2-ME_hom_19971349_4294967294.csv]

	Assay Type	Assay	SSMD_x	Significance	Percents	SSMD_y
0	DF begin blocks frequency	9	9	9	0.0	0.0
1	DF begin blocks latency	0	0	0	0.0	0.0
2	DF begin blocks magnitude	81	81	81	0.024691358024691357	0.35391001838953384
3	DF end blocks frequency	9	9	9	0.0	0.0
4	DF end blocks latency	9	9	9	0.1111111111111111	0.5668813247127248
5	DF end blocks magnitude	81	81	81	0.04938271604938271	0.4757802540316608
6	Dark flash all frequency	0	0	0	0.0	0.0
7	Dark flash all latency	12	12	12	0.08333333333333333	0.5165237054206924
8	Dark flash all magnitude	108	108	108	0.1111111111111111	0.40925491479013626
9	Light flash frequency	0	0	0	0.0	0.0
10	Light flash latency	0	0	0	0.0	0.0
11	Light flash magnitude	0	0	0	0.0	0.0
12	Prepulse tap frequency	12	12	12	0.16666666666666666	0.7323943248782793
13	Prepulse tap latency	0	0	0	0.0	0.0
14	Prepulse tap magnitude	108	108	108	0.018518518518518517	0.8912621832013783
15	Strong tap frequency	15	15	15	0.13333333333333333	0.3379312003186144
16	Strong tap latency	0	0	0	0.0	0.0
17	Strong tap magnitude	135	135	135	0.044444444444444446	0.58275768490013
18	Tap habituation frequency	0	0	0	0.0	0.0
19	Tap habituation latency	9	9	9	0.1111111111111111	0.574653737408111
20	Tap habituation magnitude	81	81	81	0.037037037037037035	1.3489874414309944
21	Tap post habituation frequency	6	6	6	0.16666666666666666	0.5440460550784137
22	Tap post habituation latency	0	0	0	0.0	0.0
23	Tap post habituation magnitude	54	54	54	0.0	0.0
24	Weak tap frequency	24	24	24	0.041666666666666664	0.4529911944040519
25	Weak tap latency	0	0	0	0.0	0.0
26	Weak tap magnitude	215	215	215	0.018604651162790697	1.3054590840107634
