# Supplementary material for: Removal of developmentally regulated microexons has a minimal impact on larval zebrafish brain morphology and function
Source: eLife. 2025 Nov 18;13:RP101790. doi: 10.7554/eLife.101790 (PMC12626420; doi:10.7554/eLife.101790)
Supplement: Figure 2—source data 2. — Raw data is available in Zenodo. [file elife-101790-fig2-data2.zip › selectedset_stimuli-standard_microexon/negmeansepsign2HM_ssmd_stimuli_standard_pvals_ptprd-2-ME_Box8_2_14_22_CC_me_linearmodel_48-gene97_wt_vs_14-gene97_hom_12854775_4294967294.csv]

	Assay Type	Assay	SSMD_x	Significance	Percents	SSMD_y
0	DF begin blocks frequency	9	9	9	0.0	0.0
1	DF begin blocks latency	0	0	0	0.0	0.0
2	DF begin blocks magnitude	0	0	0	0.0	0.0
3	DF end blocks frequency	0	0	0	0.0	0.0
4	DF end blocks latency	0	0	0	0.0	0.0
5	DF end blocks magnitude	81	81	81	0.024691358024691357	-0.4187178183021064
6	Dark flash all frequency	0	0	0	0.0	0.0
7	Dark flash all latency	12	12	12	0.08333333333333333	-0.4332808091004677
8	Dark flash all magnitude	108	108	108	0.018518518518518517	-0.4346619716985569
9	Light flash frequency	0	0	0	0.0	0.0
10	Light flash latency	0	0	0	0.0	0.0
11	Light flash magnitude	0	0	0	0.0	0.0
12	Prepulse tap frequency	12	12	12	0.16666666666666666	-0.44587952246723644
13	Prepulse tap latency	0	0	0	0.0	0.0
14	Prepulse tap magnitude	108	108	108	0.1111111111111111	-0.8616573899557652
15	Strong tap frequency	15	15	15	0.5333333333333333	-0.559299298275041
16	Strong tap latency	0	0	0	0.0	0.0
17	Strong tap magnitude	135	135	135	0.014814814814814815	-0.44102873205289694
18	Tap habituation frequency	0	0	0	0.0	0.0
19	Tap habituation latency	0	0	0	0.0	0.0
20	Tap habituation magnitude	81	81	81	0.04938271604938271	-0.8328075336952624
21	Tap post habituation frequency	6	6	6	0.5	-0.580900873585952
22	Tap post habituation latency	0	0	0	0.0	0.0
23	Tap post habituation magnitude	54	54	54	0.05555555555555555	-0.5879402110030179
24	Weak tap frequency	24	24	24	0.041666666666666664	-0.5416678390516433
25	Weak tap latency	24	24	24	0.041666666666666664	-0.7485999639218256
26	Weak tap magnitude	216	216	216	0.023148148148148147	-1.0400888497728404
