# Supplementary material for: Removal of developmentally regulated microexons has a minimal impact on larval zebrafish brain morphology and function
Source: eLife. 2025 Nov 18;13:RP101790. doi: 10.7554/eLife.101790 (PMC12626420; doi:10.7554/eLife.101790)
Supplement: Figure 2—source data 2. — Raw data is available in Zenodo. [file elife-101790-fig2-data2.zip › selectedset_stimuli-standard_microexon/posmeansepsign2HM_ssmd_stimuli_standard_pvals_nckap1-ME_Box3_2023-02-21_CC_me_linearmodel_26-nckap1Box3_wt_vs_29-nckap1Box3_hom_20268036_4294967294.csv]

	Assay Type	Assay	SSMD_x	Significance	Percents	SSMD_y
0	DF begin blocks frequency	0	0	0	0.0	0.0
1	DF begin blocks latency	9	9	9	0.2222222222222222	0.4305167121084478
2	DF begin blocks magnitude	0	0	0	0.0	0.0
3	DF end blocks frequency	9	9	9	0.0	0.0
4	DF end blocks latency	0	0	0	0.0	0.0
5	DF end blocks magnitude	81	81	81	0.06172839506172839	0.513308188972891
6	Dark flash all frequency	12	12	12	0.0	0.0
7	Dark flash all latency	12	12	12	0.75	0.5375299005514995
8	Dark flash all magnitude	0	0	0	0.0	0.0
9	Light flash frequency	0	0	0	0.0	0.0
10	Light flash latency	2	2	2	0.0	0.0
11	Light flash magnitude	0	0	0	0.0	0.0
12	Prepulse tap frequency	0	0	0	0.0	0.0
13	Prepulse tap latency	0	0	0	0.0	0.0
14	Prepulse tap magnitude	108	108	108	0.009259259259259259	0.3205360444612444
15	Strong tap frequency	0	0	0	0.0	0.0
16	Strong tap latency	0	0	0	0.0	0.0
17	Strong tap magnitude	135	135	135	0.037037037037037035	0.43813384636918035
18	Tap habituation frequency	9	9	9	0.1111111111111111	0.3287426665251696
19	Tap habituation latency	0	0	0	0.0	0.0
20	Tap habituation magnitude	81	81	81	0.012345679012345678	0.6414487058861712
21	Tap post habituation frequency	0	0	0	0.0	0.0
22	Tap post habituation latency	0	0	0	0.0	0.0
23	Tap post habituation magnitude	54	54	54	0.0	0.0
24	Weak tap frequency	24	24	24	0.0	0.0
25	Weak tap latency	0	0	0	0.0	0.0
26	Weak tap magnitude	198	198	198	0.005050505050505051	0.6584319536726895
