# Supplementary material for: Removal of developmentally regulated microexons has a minimal impact on larval zebrafish brain morphology and function
Source: eLife. 2025 Nov 18;13:RP101790. doi: 10.7554/eLife.101790 (PMC12626420; doi:10.7554/eLife.101790)
Supplement: Figure 2—source data 2. — Raw data is available in Zenodo. [file elife-101790-fig2-data2.zip › selectedset_stimuli-standard_microexon/negmeansepsign2HM_ssmd_stimuli_standard_pvals_eif4g3b-ME_Box8_2023-07-18_MSC_me_linearmodel_15-eif4g3bBox8_wt_vs_21-eif4g3bBox8_hom_23463706_4294967294.csv]

	Assay Type	Assay	SSMD_x	Significance	Percents	SSMD_y
0	DF begin blocks frequency	9	9	9	0.0	0.0
1	DF begin blocks latency	9	9	9	0.3333333333333333	-0.5686838212531272
2	DF begin blocks magnitude	81	81	81	0.024691358024691357	-0.46249794894637153
3	DF end blocks frequency	0	0	0	0.0	0.0
4	DF end blocks latency	9	9	9	0.2222222222222222	-0.713639908628831
5	DF end blocks magnitude	81	81	81	0.0	0.0
6	Dark flash all frequency	0	0	0	0.0	0.0
7	Dark flash all latency	0	0	0	0.0	0.0
8	Dark flash all magnitude	0	0	0	0.0	0.0
9	Light flash frequency	0	0	0	0.0	0.0
10	Light flash latency	0	0	0	0.0	0.0
11	Light flash magnitude	0	0	0	0.0	0.0
12	Prepulse tap frequency	12	12	12	0.08333333333333333	-0.4238903274940251
13	Prepulse tap latency	0	0	0	0.0	0.0
14	Prepulse tap magnitude	108	108	108	0.0	0.0
15	Strong tap frequency	0	0	0	0.0	0.0
16	Strong tap latency	15	15	15	0.06666666666666667	-0.6240424475594635
17	Strong tap magnitude	0	0	0	0.0	0.0
18	Tap habituation frequency	0	0	0	0.0	0.0
19	Tap habituation latency	9	9	9	0.1111111111111111	-0.6798303981967972
20	Tap habituation magnitude	0	0	0	0.0	0.0
21	Tap post habituation frequency	0	0	0	0.0	0.0
22	Tap post habituation latency	0	0	0	0.0	0.0
23	Tap post habituation magnitude	54	54	54	0.09259259259259259	-0.6554868224016738
24	Weak tap frequency	22	22	22	0.045454545454545456	-0.3822038570689016
25	Weak tap latency	20	20	20	0.05	-0.8408764359387048
26	Weak tap magnitude	196	196	196	0.061224489795918366	-1.1633051860745343
