# Supplementary material for: Removal of developmentally regulated microexons has a minimal impact on larval zebrafish brain morphology and function
Source: eLife. 2025 Nov 18;13:RP101790. doi: 10.7554/eLife.101790 (PMC12626420; doi:10.7554/eLife.101790)
Supplement: Figure 2—source data 2. — Raw data is available in Zenodo. [file elife-101790-fig2-data2.zip › selectedset_stimuli-standard_microexon/posmeansepsign2HM_ssmd_stimuli_standard_pvals_nrg2b-ME_Box6_2022_06_07_CC_me_linearmodel_14-nrg2b_wt_vs_13-nrg2b_hom_17098916_4294967294.csv]

	Assay Type	Assay	SSMD_x	Significance	Percents	SSMD_y
0	DF begin blocks frequency	0	0	0	0.0	0.0
1	DF begin blocks latency	9	9	9	0.1111111111111111	0.6500268187792643
2	DF begin blocks magnitude	81	81	81	0.037037037037037035	0.7315536121234504
3	DF end blocks frequency	0	0	0	0.0	0.0
4	DF end blocks latency	9	9	9	0.2222222222222222	0.6735956882064176
5	DF end blocks magnitude	81	81	81	0.13580246913580246	0.8178105873817016
6	Dark flash all frequency	0	0	0	0.0	0.0
7	Dark flash all latency	12	12	12	0.5	0.6866561358775739
8	Dark flash all magnitude	108	108	108	0.17592592592592593	0.7266329078081413
9	Light flash frequency	0	0	0	0.0	0.0
10	Light flash latency	0	0	0	0.0	0.0
11	Light flash magnitude	18	18	18	0.05555555555555555	0.6729462946830888
12	Prepulse tap frequency	12	12	12	0.0	0.0
13	Prepulse tap latency	12	12	12	0.08333333333333333	0.6458509189747199
14	Prepulse tap magnitude	108	108	108	0.027777777777777776	1.0280175114361076
15	Strong tap frequency	15	15	15	0.0	0.0
16	Strong tap latency	0	0	0	0.0	0.0
17	Strong tap magnitude	135	135	135	0.11851851851851852	0.8153968348019905
18	Tap habituation frequency	9	9	9	0.0	0.0
19	Tap habituation latency	0	0	0	0.0	0.0
20	Tap habituation magnitude	0	0	0	0.0	0.0
21	Tap post habituation frequency	6	6	6	0.0	0.0
22	Tap post habituation latency	0	0	0	0.0	0.0
23	Tap post habituation magnitude	54	54	54	0.05555555555555555	0.9550484798138571
24	Weak tap frequency	18	18	18	0.0	0.0
25	Weak tap latency	16	16	16	0.0	0.0
26	Weak tap magnitude	0	0	0	0.0	0.0
