# Supplementary material for: Removal of developmentally regulated microexons has a minimal impact on larval zebrafish brain morphology and function
Source: eLife. 2025 Nov 18;13:RP101790. doi: 10.7554/eLife.101790 (PMC12626420; doi:10.7554/eLife.101790)
Supplement: Figure 2—source data 2. — Raw data is available in Zenodo. [file elife-101790-fig2-data2.zip › selectedset_stimuli-standard_microexon/posmeansepsign2HM_ssmd_stimuli_standard_pvals_kcnma1a-ME_Box5_07_02_2021_KM_me_linearmodel_23-kcnma1CBox5_wt_vs_28-kcnma1CBox5_hom_9328857_4294967294.csv]

	Assay Type	Assay	SSMD_x	Significance	Percents	SSMD_y
0	DF begin blocks frequency	0	0	0	0.0	0.0
1	DF begin blocks latency	0	0	0	0.0	0.0
2	DF begin blocks magnitude	81	81	81	0.012345679012345678	0.358952115238248
3	DF end blocks frequency	0	0	0	0.0	0.0
4	DF end blocks latency	9	9	9	0.0	0.0
5	DF end blocks magnitude	81	81	81	0.07407407407407407	0.5199332408719662
6	Dark flash all frequency	0	0	0	0.0	0.0
7	Dark flash all latency	12	12	12	0.0	0.0
8	Dark flash all magnitude	108	108	108	0.06481481481481481	0.3079689097657701
9	Light flash frequency	2	2	2	0.5	0.3706208174953083
10	Light flash latency	2	2	2	0.0	0.0
11	Light flash magnitude	0	0	0	0.0	0.0
12	Prepulse tap frequency	12	12	12	0.16666666666666666	0.45087647881928306
13	Prepulse tap latency	12	12	12	0.08333333333333333	0.5843152709151894
14	Prepulse tap magnitude	108	108	108	0.009259259259259259	0.3970064335413636
15	Strong tap frequency	0	0	0	0.0	0.0
16	Strong tap latency	0	0	0	0.0	0.0
17	Strong tap magnitude	135	135	135	0.05925925925925926	0.4224850870158168
18	Tap habituation frequency	0	0	0	0.0	0.0
19	Tap habituation latency	0	0	0	0.0	0.0
20	Tap habituation magnitude	81	81	81	0.06172839506172839	1.1279630410835404
21	Tap post habituation frequency	0	0	0	0.0	0.0
22	Tap post habituation latency	0	0	0	0.0	0.0
23	Tap post habituation magnitude	54	54	54	0.018518518518518517	1.0288450511259732
24	Weak tap frequency	0	0	0	0.0	0.0
25	Weak tap latency	0	0	0	0.0	0.0
26	Weak tap magnitude	195	195	195	0.03076923076923077	0.8858251135645073
