# Supplementary material for: Removal of developmentally regulated microexons has a minimal impact on larval zebrafish brain morphology and function
Source: eLife. 2025 Nov 18;13:RP101790. doi: 10.7554/eLife.101790 (PMC12626420; doi:10.7554/eLife.101790)
Supplement: Figure 3—source code 1. [file elife-101790-fig3-code1.zip]

Archive with 1 entries (1 files):
- eLife-VOR-SR-2024-101790/sum_intensity_review_allRegion_thres.py
