# Supplementary material for: Removal of developmentally regulated microexons has a minimal impact on larval zebrafish brain morphology and function
Source: eLife. 2025 Nov 18;13:RP101790. doi: 10.7554/eLife.101790 (PMC12626420; doi:10.7554/eLife.101790)
Supplement: Figure 3—source data 1. — Raw image stacks are available in Zenodo. [file elife-101790-fig3-data1.csv]

Original_Row_Labels	Olfactory_Bulb	Pallium	Subpallium	Habenula	Posterior_Tuberculum	Preoptic_Area	Pretectum	Dorsal_Thalamus	Ventral_Thalamus	Rostral_Hypothalamus	Intermediate_Hypothalamus	Caudal_Hypothalamus	Torus_Longitudinalis	Tectum_Neuropil	Tectum_Stratum_Periventriculare	Torus_Semicircularis	Tegmentum	Cerebellum	Rhombencephalon
ergic3	0.0	6.008251331829045e-05	9.153150514407058e-06	0.0	0.0	0.0	0.0	0.0	0.0	0.0	0.0	0.0	0.0	0.0	2.823680689499383e-05	5.218253450570094e-05	0.0	0.00012187319094482191	2.04105476079542e-05
ppp6r3	0.00020048115477145148	0.0	2.7459451543221175e-05	0.0	0.0	0.0	0.0	0.0	0.0	0.0	3.193605489351607e-05	0.0	0.0	0.0012902964850544027	0.0003757667379103025	0.001108878858246145	0.0	0.00012695124056752284	0.00016539581682307715
nrxn1a	0.0019446672012830794	0.005848031296313604	0.0076337275290154875	0.012782694198623401	0.0006629345904537419	0.0012934658417228964	0.0018702651515151514	0.003055494384496807	0.00783625730994152	1.729804532087874e-05	9.124587112433163e-05	0.0	0.00037678975131876413	0.0005622295028920439	0.0054953170341795685	0.002282985884624416	0.0015554067128079184	0.0019042686085128423	0.006057709767643511
mapk8ip3	0.001623897353648757	0.0018225029039881438	0.0018123238018525976	0.0034906588003933135	0.012374779021803181	0.006456550326600125	0.0029356060606060604	0.005753138075313808	0.011023391812865498	0.001747102577408753	0.0007984013723379017	0.0	0.013112283345892992	0.0047364802006229015	0.0020895237102295434	0.00151981631747854	0.0033861725087445116	0.008256908686511685	0.0026864503523986614
vav2	0.0101242983159583	0.005167096145372979	0.0093362135246952	0.0017699115044247787	0.002990571596935769	0.004785823614374717	0.004616477272727273	0.028022462012772517	0.004035087719298246	0.001401141670991178	0.0016971732029125682	0.00016641704110500916	0.0021100226073850793	0.001512761396270679	0.0013922917861300804	0.004487697967490281	0.0025898638088859122	0.00029452687811665294	0.0007045157984676605
vti1a	0.0030272654370489174	0.014780298276299451	0.004787097719034892	0.003023598820058997	2.9463759575721862e-05	0.000366481988488154	0.00014204545454545454	0.0	5.847953216374269e-05	0.0001729804532087874	0.0002600507327043451	0.0	0.0024114544084400903	0.0014278202483517372	0.0004148638551495248	6.522816813212617e-05	0.00027535908312867455	0.0001980439352853356	9.079174625607213e-05
synj1-2	0.0057538091419406575	0.01385235723727252	0.003917548420166221	0.0035398230088495575	0.0002946375957572186	0.0007114062129475931	0.0008285984848484849	0.002890332525875358	0.0033625730994152046	0.0008130081300813008	2.7373761337299486e-05	0.0	0.010097965335342879	0.00012943413016219715	0.001809327703348451	0.00017611605395674067	0.0013544690034978045	0.001873800310776637	0.0009367737540064497
ptprfa	0.01752205292702486	0.015220903373966914	0.0016109544905356424	0.0017453294001966567	0.0048173246906305246	0.007555996292064587	0.001846590909090909	0.0017617264919621229	0.0014035087719298245	0.006798131811105345	0.00568461777104586	0.0009707660731125534	0.007234363225320272	0.004154026614893015	0.004311543206658674	0.021766639705690507	0.0033191932723078067	0.001690990524359404	0.0018313187888240286
eif4g3b	4.0096230954290296e-05	0.004799925230650093	0.0002837476659466188	0.0	0.0	2.1557764028714942e-05	0.0	0.0	0.0	0.0	9.124587112433163e-05	0.0006934043379375381	7.535795026375282e-05	2.0224082837843303e-05	1.7376496550765435e-05	6.5228168132126175e-06	0.0	0.0001574195383037283	0.0004771845268342396
ptprd-1	4.0096230954290296e-05	0.0002803850621520221	9.153150514407058e-06	4.9164208456243856e-05	5.8927519151443724e-05	2.1557764028714942e-05	0.0	2.752697643690817e-05	0.0	0.00010378827192527245	0.004188185484606821	0.0	0.0	4.0448165675686606e-05	0.0003236372482580062	0.00043050590967203277	0.000320011907419811	0.00024374638188964383	0.0004771845268342396
dop1a	0.0003809141940657578	0.0005540942894909009	0.00032036026800424705	0.0	0.00035356511490866236	0.0001509043482010046	0.0	0.0	0.0	0.0005016433143054835	0.0015831158640071538	0.0	0.0	7.685151478380456e-05	7.819423447844445e-05	3.9136900879275705e-05	4.465282429113641e-05	3.554634735890639e-05	0.000557419093293094
trrap	0.0027465918203688853	0.00042057759322803315	0.0011532969648152893	4.9164208456243856e-05	8.839127872716559e-05	0.00012934658417228966	0.0	0.0	2.9239766081871346e-05	0.0	2.2811467781082908e-05	4.160426027625229e-05	0.0	5.662743194596125e-05	7.38501103407531e-05	0.0	0.0	0.00022343418339884017	7.882694248589209e-05
sgip1b	0.00044105854049719326	0.0004406050976674633	0.0003569728700618753	0.00046705998033431663	0.0	7.54521741005023e-05	0.00016571969696969698	0.0006606474344857961	0.0008187134502923977	1.729804532087874e-05	0.0005885358687519389	0.0	0.0016578749058025622	0.001585568094486915	0.0006407583103094754	0.00012393351945103973	0.0	0.0006753805998192215	0.00036598223297021326
scyl2	0.0004611066559743384	0.001134891918234375	0.0012722879215025813	2.4582104228121928e-05	0.00041249263406010605	8.623105611485977e-05	0.0	0.0	0.0	0.0011070749005362393	0.0004744785298465244	6.934043379375382e-05	0.0	2.8313715972980625e-05	2.1720620688456794e-06	0.0	0.00011907419810969711	0.000116795141322121	7.882694248589209e-05
csnk1g1	0.0025260625501202887	0.005540942894909008	0.0009153150514407058	0.0005162241887905605	0.00032410135533294046	0.00020479875827279195	0.00026041666666666666	0.0006881744109227042	0.00017543859649122806	0.0	0.0001231819260178477	0.0	0.00037678975131876413	0.0008332322129191442	0.0007602217240959878	0.00291569911550604	0.00018605343454640173	0.0002792927292485502	0.0003709089168755815
meaf6	0.0	1.3351669626286767e-05	3.6612602057628233e-05	0.0	0.00032410135533294046	0.00017246211222971954	0.0011363636363636363	0.002202158114952654	0.003976608187134503	1.729804532087874e-05	0.0002144277971421793	0.0001525489543462584	0.0	6.067224851352991e-05	0.00013032372413074075	0.00023482140527565423	0.0027684751060504578	0.001929658856626347	0.00639694714512744
kcnma1a	0.0011627906976744186	0.0	0.00248965693991872	0.003048180924287119	5.8927519151443724e-05	9.700993812921723e-05	0.0007339015151515151	0.0015415106804668576	0.0012573099415204678	0.0002075765438505449	0.0008257751336752012	0.0	7.535795026375282e-05	0.0002062856449460017	2.6064744826148152e-05	0.0010110366060479558	0.006139763340031257	2.5390248113504564e-05	0.0004286214997670382
nrg2a	0.0	6.008251331829045e-05	0.0	0.00012291052114060964	0.0	1.0778882014357471e-05	0.0	0.0	0.0	0.00043245113302196853	0.0003695457780535431	0.0020524768402951127	0.0	6.067224851352991e-05	0.00016507671723227162	0.0002609126725285047	0.0	0.0009089708824634635	0.0009578881136008852
ptprsa	0.00044105854049719326	0.0004739842717331802	2.7459451543221175e-05	0.0	0.0012227460223924573	0.0004095975165455839	0.0	0.0	0.0	0.013648157758173327	0.003658959432085698	0.0047983580185277635	0.0	0.0009626663430813413	0.0002215503310222593	0.0014741565997860517	0.0010121306839324254	0.00014218538943562556	0.00046944259498294663
tenm3	0.004991980753809142	0.007743968383246325	0.002947314465639073	0.006047197640117994	5.8927519151443724e-05	0.001304244723737254	0.00014204545454545454	0.00011010790574763268	0.0005263157894736842	8.64902266043937e-05	0.0003421720167162436	0.0	0.0	3.235853254054929e-05	4.344124137691359e-06	0.001265426461763248	0.00014140061025526532	0.00010663904207671918	0.0005855715727523412
adgrl2a-2	0.0016038492381716118	0.0018492062432407172	0.0007780177937246	0.00344149459193707	0.00020624631703005302	0.0006036173928040183	7.102272727272727e-05	2.752697643690817e-05	0.0	0.002490918526206539	0.004448236217311167	0.0	0.0006028636021100226	0.00012134449702705982	0.00040400354480529636	0.0015328619511049651	0.001175857706333259	0.008246752587266282	0.0025252774074944716
ptk2ab-2	0.00012028869286287089	0.0017490687210435665	0.0009702339545271482	0.0006882989183874139	0.0	7.54521741005023e-05	0.0	0.00013763488218454086	0.0	0.0	4.5622935562165815e-06	0.0	0.000452147701582517	4.4492982243255265e-05	5.647361378998766e-05	1.3045633626425235e-05	0.0	0.0043518885266546825	0.0007284454060080206
ppfia4	0.0	0.0010414302308503678	0.00010068465565847765	0.00012291052114060964	0.00017678255745433118	2.1557764028714942e-05	0.0	0.0	0.0	0.0001729804532087874	0.00013230651313028086	0.0	0.0	2.0224082837843303e-05	1.7376496550765435e-05	8.479661857176403e-05	7.442137381856069e-06	0.0	0.0005700877090497553
tenm4-1	0.0007818765036086608	0.0003805225843491729	0.0	4.9164208456243856e-05	1.4731879787860931e-05	0.0	0.0	2.752697643690817e-05	0.0	0.0	0.00010037045823676478	0.0	0.0	2.0224082837843303e-05	5.2129489652296305e-05	7.827380175855141e-05	2.2326412145568206e-05	1.523414886810274e-05	2.6744855486284816e-05
synj1-1	0.0006615878107457899	0.0005674459591171876	0.0008420898473254495	9.832841691248771e-05	0.0	0.00010778882014357471	0.0	0.0	0.0	0.00022487458917142363	0.0007527784367757359	0.0	0.0	4.044816567568661e-06	0.00010860310344228397	7.827380175855141e-05	2.9768549527424277e-05	0.00016757563754913013	0.0002217007757415715
nav3	0.0	0.00015354420070229783	0.00031120711748984	0.0009587020648967551	4.4195639363582795e-05	0.00039881863453122645	0.0	0.0	0.0	5.1894135962636225e-05	6.843440334324872e-05	0.0	0.0	0.0	0.0001259795999930494	0.0	0.00012651633549155318	3.046829773620548e-05	0.00031601158193004955
frya	0.00010024057738572574	0.00026703339252573535	0.0008512429978398565	0.0004916420845624386	0.00017678255745433118	0.0004634919266173712	4.734848484848485e-05	2.752697643690817e-05	5.847953216374269e-05	0.0005535374502681197	0.0005930981623081555	0.00016641704110500916	7.535795026375282e-05	0.00028313715972980624	0.00042355210342490747	0.002263417434184778	0.0011460891568058347	0.0007109269471781278	0.0015863922175285783
adgrl2a-1	0.00016038492381716118	0.001408601145573254	0.0005491890308644235	0.0008849557522123894	7.365939893930465e-05	0.0008515316791342402	4.734848484848485e-05	0.0	0.0	0.0005708354955889984	0.0001505556873551472	0.00016641704110500916	7.535795026375282e-05	4.4492982243255265e-05	6.516186206537038e-06	0.00018916168758316591	1.4884274763712139e-05	0.0003097610269847557	0.0007981227926696574
nrg1	0.00012028869286287089	0.00038719841916231624	0.0003569728700618753	0.0	0.000427224513847967	0.0002479142863302218	0.0004734848484848485	8.258092931072451e-05	8.771929824561403e-05	0.00012108631724615118	0.000392357245834626	4.160426027625229e-05	0.0	1.2134449702705983e-05	4.9957427583450623e-05	0.0	0.0011386470194239785	0.0010765465200125936	0.00020410547607954203
nckap1	0.0002606255012028869	0.00010013752219715075	0.00093362135246952	2.4582104228121928e-05	0.003182086034177961	0.001121003729493177	0.0	8.258092931072451e-05	0.00014619883040935673	0.00015568240788790867	0.0013093782506341588	0.0	0.0	0.0006188569348380051	0.0002563033241237902	0.0006196675972551987	0.00025303267098310636	0.0001878878360399338	0.00011401754180995106
ptprd-2	4.0096230954290296e-05	0.0013084636233761033	6.407205360084942e-05	0.0	0.0	1.0778882014357471e-05	0.0	0.0	0.0	0.0	7.755899045568189e-05	0.0	0.0	8.089633135137322e-06	1.0860310344228397e-05	1.3045633626425235e-05	0.00010418992334598497	0.00041132201943877393	9.431080618847803e-05
mon2	2.0048115477145148e-05	0.00018692337476801474	3.6612602057628233e-05	7.374631268436578e-05	0.0	7.54521741005023e-05	0.0	0.0	0.0	0.0003805569970593323	0.00044710476850922493	0.0004853830365562767	0.0	7.28066982162359e-05	1.9548558619611113e-05	0.0	0.00017861129716454564	2.0312198490803652e-05	0.0001302052174990182
ap1g1	0.0003809141940657578	0.00029373673177830886	0.0002013693113169553	0.0	0.0008249852681202121	0.00039881863453122645	2.3674242424242424e-05	5.505395287381634e-05	0.00011695906432748539	5.1894135962636225e-05	6.387210978703214e-05	0.0	0.0	0.0001456133964324718	4.561330344575927e-05	0.0	8.930564858227282e-05	0.00014218538943562556	0.0014280345205703129
sgce	0.0009222133119486768	1.3351669626286767e-05	0.0	9.832841691248771e-05	0.0	0.0	0.0	0.0	0.0	0.0	9.124587112433163e-06	0.0	0.0	6.067224851352991e-05	1.7376496550765435e-05	6.5228168132126175e-06	0.0	0.0	8.304981440477917e-05
nrg2b	0.0	0.00036049507990974273	1.8306301028814117e-05	7.374631268436578e-05	1.4731879787860931e-05	1.0778882014357471e-05	0.0	0.0	0.0	0.0	0.0010630143985984634	0.00034670216896876905	0.0	0.0001132548638919225	3.258093103268519e-05	0.0026221723589114725	0.000320011907419811	0.0006093659547241096	0.000490556954577382
med23	0.0010224538893344026	0.000400550088788603	0.0006864862885805294	0.0	1.4731879787860931e-05	0.0008191950330911678	0.0	0.0	0.0	0.00010378827192527245	0.0003011113747102944	0.0007072724246962889	0.0	1.6179266270274644e-05	0.0	6.5228168132126175e-06	4.465282429113641e-05	0.0002640585803804475	0.00017665680860677602
dctn1b	6.0144346431435444e-05	0.00026703339252573535	3.6612602057628233e-05	0.0	1.4731879787860931e-05	0.0	2.3674242424242424e-05	0.0	0.00014619883040935673	0.0	0.00011405733890541452	0.0	0.0	6.067224851352991e-05	0.0004105197310118334	0.00016307042033031544	0.0003572225943290913	0.0014116977951108538	0.0002582989990385928
dctn4	0.000681635926222935	0.0010347543960372244	1.8306301028814117e-05	0.0012536873156342183	0.0	0.0	0.0	0.0	0.0	1.729804532087874e-05	0.0002874244940416446	0.0	0.0	0.0	0.0	0.00020873013802280376	0.0	0.0	1.8299111648510663e-05
robo1	4.0096230954290296e-05	0.0005073634457988972	0.00014645040823051293	2.4582104228121928e-05	0.00011785503830288745	1.0778882014357471e-05	0.0	0.0	0.0	0.0	0.00010037045823676478	0.0	0.0	6.471706508109857e-05	6.516186206537038e-06	6.522816813212617e-05	2.9768549527424277e-05	0.0007109269471781278	0.0007551902614943055
fryl-1	0.0016639935846030473	0.0005340667850514707	0.00018306301028814118	0.0006882989183874139	0.00016205067766647023	4.3115528057429885e-05	0.0	2.752697643690817e-05	0.00023391812865497077	0.00010378827192527245	0.0010493275179298137	0.0	0.0	4.4492982243255265e-05	6.516186206537038e-05	0.00037832337516633183	0.0	0.0005585854584971004	0.00016187675689067127
clasp2	6.0144346431435444e-05	0.0001201650266365809	3.6612602057628233e-05	0.0005899705014749262	5.8927519151443724e-05	0.0	0.0	0.0	0.0012865497076023392	6.919218128351496e-05	2.7373761337299486e-05	0.0	0.0	2.0224082837843303e-05	7.819423447844445e-05	0.00017611605395674067	4.465282429113641e-05	6.093659547241096e-05	9.642224214792157e-05
sgip1a	0.0030272654370489174	0.0009279410390269303	0.00042104492366272473	0.0002704031465093412	0.001060695344725987	0.00043115528057429884	0.0004734848484848485	0.0001926888350583572	0.000847953216374269	0.0015049299429164503	0.0005748489880832892	0.0	0.0	1.2134449702705983e-05	8.688248275382717e-06	6.5228168132126175e-06	1.4884274763712139e-05	0.00022851223302154108	0.0014083277849488399
rapgef2	2.0048115477145148e-05	0.0001201650266365809	9.153150514407058e-06	0.00012291052114060964	0.0	0.0	0.0	5.505395287381634e-05	0.0	0.0	5.930981623081555e-05	0.0	0.0	4.044816567568661e-06	2.389268275730247e-05	6.5228168132126175e-06	0.0	0.0007363171952916324	0.00013090902948549937
ptprfb	0.00020048115477145148	3.337917406571692e-05	0.0	0.00012291052114060964	0.0	0.0	0.0	0.0	0.0	0.0	0.0	0.0	0.0	0.0	6.516186206537038e-06	0.0	0.0	0.0	0.00023436939149823274
sptan1	0.012089013632718524	0.007797375061751472	0.005931241533335774	0.024287118977384465	0.00380082498526812	0.0026839416215750102	0.021141098484848485	0.012965205901783749	0.005321637426900585	0.0006573257221933922	0.001852291183823932	0.0	0.013413715146948004	0.0012377138696760101	0.021016872578150794	0.00028048112296814257	0.013581900721887327	0.026014848217096778	0.010398822100259424
control-tcf7l2	0.0	0.009266058720643016	0.0001098378061728847	0.18045722713864307	0.0085592221567472	0.0008299739151055252	0.06472537878787879	0.0549163179916318	0.04780701754385965	0.00013838436256702992	0.0020575943938536782	0.0	0.0	0.00013752376329733445	0.0006103494413456359	0.0015589532183578156	0.010009674778596413	0.0015945075815280868	0.004517065329236209
