# Supplementary material for: Removal of developmentally regulated microexons has a minimal impact on larval zebrafish brain morphology and function
Source: eLife. 2025 Nov 18;13:RP101790. doi: 10.7554/eLife.101790 (PMC12626420; doi:10.7554/eLife.101790)
Supplement: Figure 3—source data 2. — Raw image stacks are available in Zenodo. [file elife-101790-fig3-data2.csv]

Original_Row_Labels	Olfactory_Bulb	Pallium	Subpallium	Habenula	Posterior_Tuberculum	Preoptic_Area	Pretectum	Dorsal_Thalamus	Ventral_Thalamus	Rostral_Hypothalamus	Intermediate_Hypothalamus	Caudal_Hypothalamus	Torus_Longitudinalis	Tectum_Neuropil	Tectum_Stratum_Periventriculare	Torus_Semicircularis	Tegmentum	Cerebellum	Rhombencephalon
ergic3	0.020348837209302327	0.011669359253374634	0.004402665397429796	0.025860373647984266	0.005583382439599293	0.009000366481988488	0.0014204545454545455	0.005698084122439991	0.025994152046783625	1.729804532087874e-05	2.2811467781082908e-05	0.0	0.03798040693293142	0.0009626663430813413	0.006950598620306174	0.0018133430740731077	7.442137381856069e-05	0.008866274641235794	0.00451143483334436
ppp6r3	0.0007417802726543705	0.008451606873439524	0.0021052246183136235	0.011184857423795477	0.00011785503830288745	0.00021557764028714942	0.002225378787878788	0.001486456727593041	0.002456140350877193	0.0	0.00043798018139679177	0.0	0.03624717407686511	0.0009909800590543218	0.001761542337833846	0.0005674850627494977	0.00011907419810969711	0.0014320099936016575	0.0003512021812541085
nrxn1a	0.001222935044105854	0.0002002750443943015	6.407205360084942e-05	0.00012291052114060964	0.0005008839127872717	2.1557764028714942e-05	0.0	2.752697643690817e-05	0.0	8.64902266043937e-05	0.0017382338449185174	0.00013868086758750763	0.0	8.089633135137322e-06	0.0002736798206745556	3.9136900879275705e-05	0.002686611594850041	0.0002691366300031484	0.0004602930391586913
mapk8ip3	2.0048115477145148e-05	0.0014353044848258274	0.0006407205360084941	0.0009832841691248771	2.9463759575721862e-05	0.0012934658417228964	0.0	0.0	0.0	0.00010378827192527245	0.00014143110024271403	6.934043379375382e-05	0.0	7.28066982162359e-05	0.00022806651722879633	1.3045633626425235e-05	6.697923643670462e-05	2.0312198490803652e-05	0.0006693251991436016
vav2	0.00020048115477145148	0.0007343418294457722	0.0008237835462966353	0.00014749262536873156	7.365939893930465e-05	4.3115528057429885e-05	0.0	0.0	0.0	0.00010378827192527245	0.0005474752267459898	0.0016086980640150886	0.0	4.044816567568661e-06	0.00011511928964882101	0.0003000495734077804	0.0002902433578923867	9.140489320861644e-05	0.0011704393335182012
vti1a	0.00018043303929430633	4.00550088788603e-05	0.0	0.0	4.4195639363582795e-05	0.0001509043482010046	0.0	2.752697643690817e-05	0.0	6.919218128351496e-05	0.00035129660382867675	2.7736173517501525e-05	0.0	0.0	3.040886896383951e-05	0.0001108878858246145	1.4884274763712139e-05	0.0002792927292485502	0.0005264513658879221
synj1-2	0.0	0.0002470058880863052	9.153150514407058e-06	0.0	1.4731879787860931e-05	0.0005605018647465885	0.0	0.0	0.0	0.00015568240788790867	0.0006797817398762706	0.0001109446940700061	0.0	7.28066982162359e-05	1.9548558619611113e-05	0.0009458084379158296	7.442137381856069e-06	5.078049622700913e-05	0.00010838704591810163
ptprfa	0.001222935044105854	7.343418294457721e-05	0.0018123238018525976	0.001007866273352999	0.0	0.00010778882014357471	2.3674242424242424e-05	0.0	0.0	0.0	4.5622935562165815e-06	0.0	0.0002260738507912585	0.0	1.7376496550765435e-05	0.0	0.0	0.0006499903517057169	0.00043565961963185003
eif4g3b	0.0007417802726543705	0.00033379174065716917	0.0011807564163585106	0.0008357915437561455	0.011697112551561578	0.003341453424450816	0.004711174242424242	0.010763047786831095	0.01888888888888889	0.000536239404947241	0.0001505556873551472	0.0	0.0	4.0448165675686606e-05	0.0015008948895723644	0.011173585201033214	0.0022921783136116694	0.0017113027228502077	0.0028652185969648813
ptprd-1	0.002044907778668805	0.0013017877885629597	0.0046681067623476	0.001302851524090462	0.0016205067766647025	0.003298337896393386	0.013920454545454545	0.012111869632239595	0.01652046783625731	0.00024217263449230237	0.00029654908115407777	0.0	0.009344385832705351	0.0005177365206487886	0.005497489096248414	0.0032744540402327342	0.008454268065788494	0.006027644902145984	0.003136186211760135
dop1a	2.0048115477145148e-05	0.004098962575270038	0.004091458279939955	0.0032940019665683383	0.0058927519151443725	0.004613361502144997	0.0066524621212121215	0.007239594802906849	0.01	0.0002075765438505449	0.0007117177947697867	2.7736173517501525e-05	0.004446119065561417	0.0006350362011082797	0.001448765399920068	0.0003718005583531192	0.0022475254893205327	0.0025441028609731573	0.0016145446969878254
trrap	0.0	2.002750443943015e-05	0.0002471350638889906	0.0008603736479842675	0.00026517383618149677	0.0002694720503589368	0.0	0.0	0.0	0.0006919218128351496	0.00025092614559191196	0.00019415321462251068	0.00015071590052750564	4.0448165675686606e-05	4.778536551460494e-05	0.0001108878858246145	0.0004539703802932202	0.00010156099245401826	0.000612316428238626
sgip1b	0.0	0.00010013752219715075	6.407205360084942e-05	0.0	0.0009870359457866823	0.0005066074546748011	2.3674242424242424e-05	0.0002752697643690817	0.0003216374269005848	0.00036325895173845355	0.00035585889738489336	0.000291229821933766	0.0	0.0	3.258093103268519e-05	0.0008414433689044277	0.0012726054922973878	0.00034530737434366207	0.0034620511615009214
scyl2	2.0048115477145148e-05	0.0	4.5765752572035295e-05	0.0	0.0	1.0778882014357471e-05	0.0	0.0	0.0	0.0	4.5622935562165815e-06	0.0	0.0	0.0	6.516186206537038e-06	0.0	0.0010195728213142814	7.109269471781278e-05	0.0005095598782123738
csnk1g1	4.0096230954290296e-05	0.00022030254883373166	0.00013729725771610587	0.0013765978367748278	0.0	0.00014012546618664712	0.00014204545454545454	0.0006055934816119798	8.771929824561403e-05	0.0	0.000392357245834626	0.0	0.0	0.00016179266270274642	0.00027802394481224696	4.565971769248832e-05	0.00029768549527424274	0.0003808537217025685	0.00015976532093122772
meaf6	0.00012028869286287089	0.0004406050976674633	0.00023798191337458352	2.4582104228121928e-05	2.9463759575721862e-05	1.0778882014357471e-05	0.0	0.0	0.0	0.00013838436256702992	3.193605489351607e-05	0.0	0.0	0.0	1.3032372413074076e-05	6.5228168132126175e-06	0.0	5.078049622700913e-06	7.038119864811794e-07
kcnma1a	0.0	0.00013351669626286767	0.0	0.0	0.0	0.0	0.0	0.0	0.0	0.0	0.0	0.0	0.0	0.00010112041418921651	6.516186206537038e-06	2.609126725285047e-05	0.0	0.0	0.0
nrg2a	0.0011427425821972734	0.001408601145573254	0.0017848643503093765	0.0	0.0	4.3115528057429885e-05	0.0004261363636363636	0.0	0.0	0.0	1.3686880668649743e-05	0.0	7.535795026375282e-05	0.0	1.3032372413074076e-05	0.0	0.0	0.0	1.6187675689067126e-05
ptprsa	0.008921411387329591	0.0014686836588915443	0.005784791125105261	0.005285152409046214	0.0001473187978786093	0.000528165218703516	0.001231060606060606	0.0012937678925346839	0.0010526315789473684	1.729804532087874e-05	6.387210978703214e-05	0.0	0.0010550113036925397	0.000630991384540711	0.0005603920137621852	4.565971769248832e-05	0.0005283917541117809	0.0042350933853325615	0.0013097941068414749
tenm3	0.0	8.01100177577206e-05	0.0	4.9164208456243856e-05	0.00022097819681791397	2.1557764028714942e-05	0.0	0.0	0.0	3.459609064175748e-05	2.2811467781082908e-05	0.0	0.0	0.00015370302956760912	4.1269179308067906e-05	6.5228168132126175e-06	7.442137381856069e-06	2.5390248113504564e-05	4.8563027067201374e-05
adgrl2a-2	0.00014033680834001604	0.001462007824078401	0.0006132610844652729	0.0002458210422812193	5.8927519151443724e-05	0.0009269838532347424	0.0	8.258092931072451e-05	0.0003216374269005848	1.729804532087874e-05	0.0001231819260178477	0.0	0.0	0.0002548234437568256	6.950598620306174e-05	4.565971769248832e-05	0.0001934955719282578	5.078049622700913e-06	0.00013090902948549937
ptk2ab-2	0.00010024057738572574	6.675834813143384e-06	1.8306301028814117e-05	0.0	1.4731879787860931e-05	3.2336646043072415e-05	0.0	0.0	0.0	0.0	2.7373761337299486e-05	0.0	0.0	6.067224851352991e-05	4.1269179308067906e-05	6.522816813212617e-05	3.721068690928034e-05	0.0002843707788712511	0.0009029907786553531
ppfia4	2.0048115477145148e-05	0.000400550088788603	0.00011899095668729176	0.001696165191740413	0.00011785503830288745	0.00016168323021536205	9.46969696969697e-05	0.00046795859942743887	0.0007309941520467836	0.0	1.3686880668649743e-05	0.0	7.535795026375282e-05	0.0008372770294867128	0.00028236806894993833	3.9136900879275705e-05	4.465282429113641e-05	0.002742146796258493	0.0005095598782123738
tenm4-1	0.004430633520449078	0.0035048132769002764	0.0002471350638889906	0.019591937069813176	1.4731879787860931e-05	4.3115528057429885e-05	0.0008522727272727272	0.0028628055494384495	0.005380116959064328	0.0	1.8249174224866326e-05	0.0	0.0	9.30307810540792e-05	0.00048002571721489514	0.0003718005583531192	2.9768549527424277e-05	0.0006296781532149132	0.0009973015848438313
synj1-1	2.0048115477145148e-05	0.00039387425397545964	0.0007963240947534142	0.00012291052114060964	0.0005598114319387154	0.00012934658417228966	2.3674242424242424e-05	0.00016516185862144902	5.847953216374269e-05	0.00015568240788790867	0.0002144277971421793	0.0	0.000904295403165034	0.00012134449702705982	0.0008232115240925125	0.0020220732120959117	0.0006772345017489023	0.0007312391456689315	0.000361055549064845
nav3	0.0022052927024859663	6.675834813143384e-05	0.00010068465565847765	0.0007128810226155359	1.4731879787860931e-05	3.2336646043072415e-05	0.000615530303030303	5.505395287381634e-05	5.847953216374269e-05	0.0	1.3686880668649743e-05	0.0	0.0	0.01980746673138373	0.0005538758275556483	0.0	0.0	0.0005738196073652032	0.00032938400967319194
frya	0.0012429831595829992	0.0006809351509406252	0.0011716032658441035	0.003146509341199607	2.9463759575721862e-05	6.467329208614483e-05	0.0	2.752697643690817e-05	0.0	0.00019027849852966614	0.00015511798091136377	0.0	0.00037678975131876413	0.00013347894672976582	0.00013901197240612348	0.0	2.2326412145568206e-05	8.124879396321461e-05	7.81231304994109e-05
adgrl2a-1	0.0002606255012028869	0.000487335941359467	0.0002196756123457694	2.4582104228121928e-05	0.0002946375957572186	1.0778882014357471e-05	0.00011837121212121212	0.0003578506936798062	0.0002631578947368421	0.00013838436256702992	0.00018249174224866326	0.0	0.0027128862094951017	0.00017392711240545242	0.000338841682739926	0.0	0.00029768549527424274	0.0001929658856626347	0.00022592364766045857
nrg1	0.0004210104250200481	0.000574121793930331	0.0018763958554534471	0.0012291052114060963	2.9463759575721862e-05	0.00012934658417228966	0.0	0.0	5.847953216374269e-05	5.1894135962636225e-05	0.00010949504534919794	0.0005131192100737782	0.0	0.0004570642721352587	0.00011294722757997532	0.0005087797114305842	0.00014140061025526532	0.0018128637153042259	0.01753336420721914
nckap1	0.00024057738572574178	1.3351669626286767e-05	0.00042104492366272473	0.0009832841691248771	0.00035356511490866236	0.0005820596287753034	9.46969696969697e-05	0.0001926888350583572	0.0017251461988304093	5.1894135962636225e-05	0.00019161632936109642	0.0	7.535795026375282e-05	0.0004327953727298467	0.0003583902413595371	0.0008936259034101286	0.0001711691597826896	0.0006652245005738197	0.0004933722025233068
ptprd-2	0.002465918203688853	0.002036129618008732	0.0018214769523670047	0.0016470009832841692	0.0031231585150265175	0.0016383900661823356	0.00033143939393939396	0.005587976216692358	0.001198830409356725	8.64902266043937e-05	0.0001459933937989306	0.0	0.0008289374529012811	0.0010314282247300085	0.004693826130775513	0.010853967177185796	0.0004986232045843566	0.005773742421010938	0.00576492398126734
mon2	0.0	4.6730843692003686e-05	0.0010068465565847766	0.00017207472959685348	0.0005303476723629935	0.00043115528057429884	0.0009943181818181817	0.0006331204580488879	0.0022514619883040937	3.459609064175748e-05	4.5622935562165815e-05	0.0	0.0	1.2134449702705983e-05	1.9548558619611113e-05	0.0	0.0	1.523414886810274e-05	5.208208699960727e-05
ap1g1	0.00036086607858861267	0.0008411551864560663	0.000942774502983927	0.00022123893805309734	0.0	4.3115528057429885e-05	9.46969696969697e-05	2.752697643690817e-05	2.9239766081871346e-05	5.1894135962636225e-05	0.0004106064200594923	0.0	0.0024868123587038432	0.00013347894672976582	0.00020851795860918522	0.0002609126725285047	7.442137381856069e-06	3.554634735890639e-05	0.0002927857863761706
sgce	0.000942261427425822	0.0002069508792074449	0.0002562882144033977	0.0002458210422812193	2.9463759575721862e-05	3.2336646043072415e-05	0.0	0.0	0.0	0.00015568240788790867	0.0004972899976276073	2.7736173517501525e-05	0.0	5.258261537839259e-05	0.00038228292411683954	3.261408406606309e-05	1.4884274763712139e-05	1.523414886810274e-05	0.0007791198690346655
nrg2b	4.0096230954290296e-05	0.000400550088788603	2.7459451543221175e-05	2.4582104228121928e-05	0.0	0.00031258757841636664	0.0	0.0	0.0	0.00012108631724615118	0.0001505556873551472	0.00019415321462251068	0.0002260738507912585	0.0	0.0022936975447010372	0.001859002791765596	0.0	0.0043671226755227855	0.0018109082412160744
med23	2.0048115477145148e-05	5.340667850514707e-05	0.0	4.9164208456243856e-05	0.0	0.0	7.102272727272727e-05	0.0	0.0	1.729804532087874e-05	1.3686880668649743e-05	6.934043379375382e-05	7.535795026375282e-05	0.00014965821300004045	0.0008688248275382718	0.00016307042033031544	0.00011163206072784104	0.00012695124056752284	0.00054897334945532
dctn1b	0.002445870088211708	0.00033379174065716917	0.002324900230659393	0.0002704031465093412	0.00016205067766647023	0.0006036173928040183	0.00014204545454545454	8.258092931072451e-05	5.847953216374269e-05	1.729804532087874e-05	0.0006660948592076208	0.0	0.0	0.000477288354973102	0.0006603068689290865	0.004402901348918517	0.0005730445784029173	0.0036460396290992556	0.0017644566501083168
dctn4	0.0026663993584603047	0.003010801500727666	0.00021052246183136237	0.0007866273352999017	0.0015910430170889805	0.00043115528057429884	0.00016571969696969698	0.0007157013873596124	0.0004385964912280702	0.000397855042380211	0.00041973100717192544	0.0	0.003541823662396383	0.002313635076649274	0.002402300648143321	0.0014611109661596263	0.0066383865446156135	0.006601464509511187	0.003955423364024228
robo1	0.0005012028869286287	0.000487335941359467	0.00030205396697543293	0.0	0.0010017678255745434	0.00047427080863172874	0.0	0.00013763488218454086	0.0005847953216374269	0.0010897768552153608	0.00046991623629030787	0.0	0.00037678975131876413	8.089633135137322e-06	6.733392413421607e-05	0.00016307042033031544	7.442137381856069e-05	0.0005585854584971004	0.00022592364766045857
fryl-1	0.0	0.00017357170514172796	0.0003386665690330612	0.0	0.0	5.3894410071787354e-05	0.0	5.505395287381634e-05	5.847953216374269e-05	0.0	0.00014143110024271403	0.0	0.0	8.089633135137322e-06	3.258093103268519e-05	0.001213243927257547	0.000215821984073826	7.61707443405137e-05	0.00013724333736383
clasp2	0.00022052927024859663	0.0012951119537498164	0.0008329366968110424	0.0006882989183874139	0.00045668827342368887	0.0001509043482010046	0.0007575757575757576	0.0007707553402334288	0.0011695906432748538	0.00015568240788790867	0.0014508093508768729	0.0	0.0	0.001132548638919225	0.0012141826964847348	0.003854984736608657	0.0014363325146982213	0.0007058488975554269	0.0006418765316708356
sgip1a	0.002425821972734563	0.00042725342804117656	0.001565188737963607	0.00046705998033431663	0.00013258691809074838	6.467329208614483e-05	9.46969696969697e-05	8.258092931072451e-05	2.9239766081871346e-05	0.0	2.7373761337299486e-05	0.0	0.0027882441597588546	8.898596448651053e-05	0.0001976576482649568	0.0	7.442137381856069e-06	0.0001929658856626347	0.0001224632856477252
rapgef2	6.0144346431435444e-05	0.0033712965806374086	0.0018214769523670047	0.006293018682399214	1.4731879787860931e-05	8.623105611485977e-05	0.0	0.00011010790574763268	0.0005263157894736842	0.0	4.5622935562165815e-06	0.0	7.535795026375282e-05	0.0	0.000169420841369963	5.870535131891356e-05	0.0	0.0005535074088743996	0.00018087968052566308
ptprfb	0.00743785084202085	0.005794624617808457	0.0070021601435214	0.0	0.00011785503830288745	0.002511479509345291	0.0	0.0	0.0	0.0003805569970593323	0.0006341588043141048	0.0	0.0027882441597588546	0.00044897463900012136	0.0005169507723852717	0.002530852923526496	0.00018605343454640173	5.585854584971004e-05	0.00011472135379643224
sptan1	0.0	6.675834813143384e-06	0.00017390985977373412	0.0	0.0	0.000183240994244077	0.0	0.0	0.0	0.0007092198581560284	0.0010858258663795463	0.0024823875298163865	0.0	1.2134449702705983e-05	4.344124137691359e-06	1.9568450439637852e-05	0.0	3.554634735890639e-05	0.00027730192267358465
control-tcf7l2	0.014855653568564555	0.10117227659318798	0.04180243839929704	0.000663716814159292	0.0011932822628167353	0.0016815055942397655	4.734848484848485e-05	0.02045254349262277	0.018801169590643273	0.0	2.7373761337299486e-05	0.0	0.0006028636021100226	0.007895481939894027	0.0036468922135918956	1.3045633626425235e-05	2.2326412145568206e-05	0.0004164000690614749	8.656887433718507e-05
