# Supplementary material for: Removal of developmentally regulated microexons has a minimal impact on larval zebrafish brain morphology and function
Source: eLife. 2025 Nov 18;13:RP101790. doi: 10.7554/eLife.101790 (PMC12626420; doi:10.7554/eLife.101790)
Supplement: Figure 3—source data 3. — Raw image stacks are available in Zenodo. [file elife-101790-fig3-data3.csv]

Original_Row_Labels	Olfactory_Bulb	Pallium	Subpallium	Habenula	Posterior_Tuberculum	Preoptic_Area	Pretectum	Dorsal_Thalamus	Ventral_Thalamus	Rostral_Hypothalamus	Intermediate_Hypothalamus	Caudal_Hypothalamus	Torus_Longitudinalis	Tectum_Neuropil	Tectum_Stratum_Periventriculare	Torus_Semicircularis	Tegmentum	Cerebellum	Rhombencephalon
nrg2a	0.0	6.675834813143384e-05	0.0	0.0	0.0	0.0	0.0	0.0	0.0	0.0	0.0	0.0	0.0	0.0	0.0	0.0	0.0	0.0	9.431080618847803e-05
nav3	0.0016439454691259021	0.002089536296513879	0.0020686120162559953	0.0	0.0	0.0	0.0	0.0	0.0	0.0	0.0	0.0	0.0	0.0	0.0	0.0	0.0	0.0	0.0
med23	0.0	0.0	0.0	0.0	0.0	0.0	0.0	0.0	0.0	0.0	0.0	0.0	0.0	0.0	0.0	0.0	0.0	0.0	0.0
mon2	0.0	0.0	0.0	0.0	0.0	0.0	0.0	0.0	0.0	0.0	0.0	0.0	0.0	0.0	0.0	0.0	0.0	0.0	0.0
synj1-2	0.0	0.0	0.0	0.0	0.0	0.0	0.0	0.0	0.0	0.0	0.0	0.0	0.0	0.0	0.0	0.0	0.0	5.078049622700913e-06	7.038119864811794e-07
scyl2	0.000681635926222935	5.340667850514707e-05	0.0	0.0	0.0	0.0	0.0	0.0	0.0	0.0	0.0005839735751957224	0.0	0.0	0.0	0.0	0.0	0.0	0.0	0.0
sgce	0.0	0.0	0.0	0.0	0.0	0.0	0.0	0.0	0.0	0.0	0.0	0.0	0.0	0.0	0.0	0.0	0.0	0.0	0.0
fryl-1	0.0	0.00010013752219715075	0.0	0.00012291052114060964	0.0	0.0	0.0	0.0	0.0	0.0	0.0	0.0	0.0	0.0	0.0	0.0	0.0	0.0	0.0
csnk1g1	0.0	0.0	0.0	0.0	0.0	0.0	0.0	0.0	0.0	0.0	0.00023267697136704563	0.0	0.0	0.0007442462484326336	0.00013466784826843213	0.0	0.0	0.0	3.5190599324058967e-06
eif4g3b	0.0	6.675834813143384e-06	0.001684179694650899	0.0006391347099311701	0.0006629345904537419	0.011188479530903055	0.0	0.0	5.847953216374269e-05	0.0	0.0	0.0	0.0	0.0	0.00030191662756954944	0.0003326636574738435	0.0	0.0026253516549363722	0.0007910846728048456
meaf6	0.0	0.0	0.0	0.0	0.0	0.0	0.0	0.0	0.0	0.0	0.0	0.0	0.0	0.0	0.0	0.0	0.0	0.0	0.0
ptk2ab-2	0.0	0.0	0.0	0.0	0.0	0.0	0.0	0.0	0.0	0.0	0.0	0.0	0.0	0.0	0.0	0.0	0.0	0.007566293937824361	0.0030355410976933266
sgip1b	0.0	0.0	0.0	0.0028269419862340214	0.0	0.0	0.0	0.00033032371724289804	0.0	0.0	0.0	0.0	0.0	0.0	0.0	0.0	0.0	2.0312198490803652e-05	0.00034627549734874026
sptan1	0.0	0.0	0.0	0.0	0.0	0.0027270571496324403	0.00033143939393939396	0.0	0.0	0.0	0.0017838567804806832	0.0	0.0	0.0053512923188933385	0.0015877773723261916	0.002080778563414825	0.0	0.0034022932472096115	0.0005081522542394115
nrxn1a	0.0	0.00014019253107601105	1.8306301028814117e-05	0.0	0.0	0.0	0.0	0.0	0.00038011695906432747	0.0	0.0	0.0	0.0	0.0	0.0	0.0	0.0	0.0	4.222871918887076e-05
frya	0.0	0.0005941492983697612	7.322520411525647e-05	2.4582104228121928e-05	0.0	0.0	0.0	0.0	0.0	0.0	0.0	0.0	0.0	0.0	0.0004887139654902779	6.5228168132126175e-06	0.003683858004018754	0.0	0.0003716127288620627
vav2	0.0	0.0	0.0	0.0	0.0	0.0	0.0	0.0	0.0	0.0	0.0	0.0	0.0	0.0	0.0	0.0	0.0	0.0	0.0
ptprsa	0.004069767441860465	0.0018959370869327209	0.0037436385603924873	0.001991150442477876	0.0	0.0	0.0	0.0	0.0	0.0006573257221933922	0.0	0.0	0.0	0.0	2.1720620688456794e-06	0.0	0.0	0.0006499903517057169	0.00018158349251214427
synj1-1	0.00016038492381716118	6.675834813143384e-06	0.0	0.0	0.0	0.0	0.0	0.0	0.0	0.0	0.0	0.0	0.0	0.0	0.0	0.0	0.0	0.0	9.008793426959096e-05
ptprfa	0.0	0.00015354420070229783	0.0	0.0	0.0	0.0	0.0	0.0	0.0	0.0	0.0	0.0	0.0	0.002232738745297901	0.002161201758501451	0.0012458580113236099	0.0	0.0	0.0003969499603753852
ap1g1	0.0	0.00035381924509659933	0.00015560355874492	0.0	0.0	0.0	0.0	0.0006606474344857961	0.0025146198830409356	0.0	0.0	0.0	0.0	0.0	1.7376496550765435e-05	0.0	7.442137381856069e-06	0.0	3.519059932405897e-05
adgrl2a-2	0.0017441860465116279	0.0	0.0	0.0	0.0	0.0	0.0	0.0	0.0	0.0	0.0	0.0	0.0	0.0	0.0	0.0	0.0	0.0003757756720798676	0.0005616419652119812
vti1a	0.0	0.0	0.0	0.0	0.0	0.0	0.0	0.0	0.0	0.0	0.0	0.0	0.007535795026375283	0.0	8.688248275382717e-06	0.0	0.0	0.0	0.0
nrg2b	0.0	0.0	0.0	0.0	0.0	0.0	0.0	0.0	0.0	0.0	0.0	0.0	0.0	0.0	0.0	0.0	0.0	0.0	0.0
dctn1b	0.0021050521251002405	0.0	0.00042104492366272473	0.0	0.0	0.0	0.0	0.0	0.0	0.0	0.0	0.0	0.0	0.0	0.0	0.0	0.0	2.0312198490803652e-05	3.589441131054015e-05
kcnma1a	0.0	0.0	0.0	0.0	0.0	0.0	0.0	0.0	0.0	0.0	0.0	0.0	0.0	1.6179266270274644e-05	0.0	0.0	0.0	0.0	0.00030545440213283184
rapgef2	0.0	0.0	0.0	0.0	0.0	0.0	0.0	0.0	0.0	0.0	0.0	0.0	0.0	0.0	0.0	0.0	0.0	0.0	0.0
mapk8ip3	0.00018043303929430633	0.0013818978063206803	0.00013729725771610587	0.0	0.0	0.0	0.0	0.0	0.0	0.0	0.0	0.0	0.0	0.00045301945556769	0.0	0.0	0.0	0.0	0.0068938384075831515
ppfia4	0.0	0.0	0.0	0.0	0.0	0.0	0.0	0.0	0.0	0.0	0.0	0.0	0.0	0.0	0.0	0.0	0.0	0.0	6.82697626886744e-05
robo1	0.0	0.003538192450965993	0.0001098378061728847	0.007497541789577187	0.0	0.0	0.0	0.0	0.0	0.0	0.0	0.0	0.0	7.685151478380456e-05	1.9548558619611113e-05	0.0	0.0	0.0	0.0
dop1a	0.0	0.0	0.0	0.0	0.0	0.0	0.0	0.0	0.0	0.0	4.5622935562165815e-06	0.0	0.0	0.004497836023136351	0.001972232358511877	0.0	0.000543276028875493	0.0006906147486873241	0.0003371259415244849
ptprd-2	0.0	0.0	0.0	0.0	0.0	0.0	0.0	0.0	0.0	0.0	0.0	0.0	0.0015825169555388093	3.640334910811795e-05	0.00013249578619958644	6.5228168132126175e-06	0.0	0.000233590282644242	0.000592609692617153
trrap	0.0	0.0	0.0	0.0	0.0	0.0	0.0	0.0	0.0	0.0	0.0	0.0	0.0	6.876188164866723e-05	0.0	0.0	0.0	0.0	7.038119864811794e-07
adgrl2a-1	0.0	0.0	0.0	0.0	0.0	0.0	0.0	0.0	0.0	0.0	0.0	0.0	0.0	0.0	0.0	0.0	0.0	0.0	0.0
nckap1	0.00024057738572574178	0.0010681335701029414	0.004402665397429796	4.9164208456243856e-05	0.0015321154979375368	0.0	0.007978219696969697	0.014176392865007707	0.01368421052631579	0.0	0.002208150081208825	0.0	0.0	0.0	0.0	0.0	0.0	0.0	0.00114580591399136
clasp2	0.0011828388131515637	0.002036129618008732	0.0	0.0	0.0	0.0	0.0	0.0	0.0	0.0	0.0	0.0	0.0	0.0	0.0	0.0	0.0	0.002158171089647888	0.0005721991450091988
ergic3	0.0	0.0	0.0	0.0	0.0	0.0	0.0	0.0	0.0	0.0	0.0	0.0	0.0	0.0	0.0	0.0	0.0	0.0	0.0
nrg1	0.0010425020048115477	0.001548793676649265	0.0007505583421813788	0.029916420845624386	0.0	0.0038049453510681872	0.0	0.0	0.0	0.0	0.0007436538496633028	0.0	0.0	0.00032358532540549285	0.0003583902413595371	0.0	0.0	0.0017823954175680205	0.005550261325390581
dctn4	0.005813953488372093	0.002089536296513879	0.0	0.03984759095378564	0.0	0.0	0.0	0.0	0.0	0.0	6.387210978703214e-05	0.0	0.0	0.0	2.1720620688456794e-06	0.0	0.0	0.0	0.00010064511406680865
ptprfb	0.004170008019246191	0.0012817602841235297	0.024750118990956686	0.001007866273352999	0.017913965822038892	0.0006143962748183759	0.0	0.0	0.0	0.018284033904168828	0.0010037045823676478	0.0	0.0	6.067224851352991e-05	0.007537055378894507	0.004755133456831998	0.00039443328123837164	0.0001878878360399338	9.079174625607213e-05
sgip1a	0.01499599037690457	0.0022230529927767468	0.0010617654596712187	0.0	5.8927519151443724e-05	9.700993812921723e-05	0.0	0.0	0.0	0.01759211209133368	0.0006478456849827545	2.7736173517501525e-05	0.0	0.0009869352424867533	0.0	0.003104860803089206	0.0	1.0156099245401826e-05	0.00911225378897183
tenm4-1	0.019286287089013632	0.009065783676248714	0.039935195694358	0.0032448377581120944	0.0	0.0	0.0	0.0	0.0	0.0	0.0	0.0	0.0015071590052750565	0.0	1.7376496550765435e-05	0.0	0.0	0.00012695124056752284	0.00018651017641751254
ptprd-1	0.017241379310344827	0.0001268408614497243	0.0	0.0	0.002975839717147908	0.00464569814818807	0.0	5.505395287381634e-05	0.00695906432748538	0.0	0.00010949504534919794	0.0	0.05101733232856066	0.0	0.025656397157205163	0.0	0.0	0.001746849070209114	0.0022958346999016072
tenm3	2.0048115477145148e-05	0.0	0.0	0.0	0.0	0.0	0.0	0.0	0.0	0.0	0.0	0.0	0.0	0.0	0.0	0.0	0.0	0.0	3.0967727405171894e-05
ppp6r3	0.0	0.008324766011989799	0.017143850913484422	0.01315142576204523	0.08654979375368296	0.06764826352210748	0.17691761363636363	0.12513763488218455	0.08798245614035087	0.0	0.0	0.0	0.00015071590052750564	0.020013752376329734	0.004502684668717093	0.0	0.0	0.00013710733981292465	2.252198356739774e-05
control-tcf7l2	0.0	0.04245830941159192	0.0	0.1073992133726647	0.021096051856216852	0.002382132925173001	0.12066761363636364	0.23298832856199075	0.17716374269005847	0.00027676872513405983	9.124587112433163e-06	0.0	0.0012057272042200451	0.00036807830764874815	0.009311630089141426	0.0	0.0	0.0	0.00021395884389027853
