# Supplementary material for: Removal of developmentally regulated microexons has a minimal impact on larval zebrafish brain morphology and function
Source: eLife. 2025 Nov 18;13:RP101790. doi: 10.7554/eLife.101790 (PMC12626420; doi:10.7554/eLife.101790)
Supplement: Figure 3—source data 4. — Raw image stacks are available in Zenodo. [file elife-101790-fig3-data4.csv]

Original_Row_Labels	Olfactory_Bulb	Pallium	Subpallium	Habenula	Posterior_Tuberculum	Preoptic_Area	Pretectum	Dorsal_Thalamus	Ventral_Thalamus	Rostral_Hypothalamus	Intermediate_Hypothalamus	Caudal_Hypothalamus	Torus_Longitudinalis	Tectum_Neuropil	Tectum_Stratum_Periventriculare	Torus_Semicircularis	Tegmentum	Cerebellum	Rhombencephalon
nrg2a	0.0	0.0	0.0	0.0	0.0	0.0	0.037144886363636366	0.003936357630477868	2.9239766081871346e-05	0.0	0.0	0.0	0.0	0.00030740605913521824	0.0007167804827190742	0.0	2.9768549527424277e-05	0.0	7.038119864811794e-07
nav3	0.00020048115477145148	0.009773422166441913	0.0002013693113169553	0.007005899705014749	0.0	0.0003449242244594391	0.0004971590909090909	0.0006055934816119798	0.0011403508771929824	0.0	0.013321897184152416	0.0	0.00452147701582517	0.000238644177486551	0.01312577108203444	0.03243796801210635	0.019096524521842673	0.03410925931568203	0.011973249514017823
med23	0.007838813151563753	0.0018225029039881438	0.0006590268370373082	0.002605703048180924	0.01853270477312905	0.0023174596330868564	0.027817234848484848	0.0031380753138075313	0.004239766081871345	0.0	0.00019161632936109642	0.0	0.0	0.00034785422481090484	0.013395106778571305	0.00680329793618076	0.04269554215970827	0.006621776708001991	0.002858180477100069
mon2	0.0	0.0	0.0006041079339508659	0.0	4.4195639363582795e-05	0.005389441007178735	0.0	0.0	8.771929824561403e-05	0.0	0.0	0.0	0.0	4.044816567568661e-06	1.0860310344228397e-05	0.0	0.0	0.0	9.21993702290345e-05
synj1-2	0.0	0.0003271159058440258	9.153150514407058e-06	0.00014749262536873156	0.0	0.0	0.0	0.0	0.0	0.0	0.005972042265087505	0.0	0.0	0.0	0.0	0.00013697915307746497	0.004502493116022922	0.0	0.00019565973224176786
scyl2	0.0	0.0	0.0	0.0	0.0	0.0	0.0	0.0	0.0	0.0	0.0	0.0	0.0	0.0	0.0002758518827434013	0.0	0.0	0.0	0.0006735480710624886
sgce	0.0	0.0	0.0	0.0	0.0	0.0	0.0	0.0	0.0	0.0	0.0	0.0	0.0	0.0	0.0	0.0	0.0	0.0	0.0
fryl-1	0.0	0.0	0.0	0.0	0.0	0.0	0.0	0.0	0.0	0.0	3.649834844973265e-05	0.0	0.0	0.0021882457630546456	0.0	0.0	0.0	0.0010105318749174816	0.012947325303307776
csnk1g1	0.0	0.0	0.0	0.0	0.0	0.0	0.0	0.0	0.0	0.0	0.0	0.0	0.0	0.0	0.0	0.0	0.0	0.0	0.0
eif4g3b	0.0	0.0	0.0	0.0	0.0	0.0	0.0	0.0	0.0	0.0	0.0	0.0	0.0	0.0	0.0	0.0	0.0	0.0	0.0
meaf6	0.0	2.6703339252573535e-05	0.0	0.0	0.0	1.0778882014357471e-05	0.0	0.0	0.0	0.0	0.0025548843914812856	0.0	0.04340617935192163	0.008805565667596974	0.006631305496185859	1.3045633626425235e-05	0.0	0.0035394005870225363	0.00232750623929326
ptk2ab-2	0.0016439454691259021	0.00027370922733887875	0.002315747080144986	0.0	0.0	0.0	0.0	0.0	0.0	0.0	0.0008577111885687172	0.0	0.0	0.0	0.00021503414481572225	0.0006588044981344743	0.0	0.015173212272630328	0.01425711941014925
sgip1b	0.0	0.001134891918234375	0.0	0.0	0.0	0.0	0.0	0.0	0.0	0.0	0.0	0.0	0.0	0.0	6.516186206537038e-06	0.0	0.0	0.0	9.149555824255332e-05
sptan1	0.018664795509222135	0.0011282160834212318	0.009793871050415553	0.0010816125860373647	1.4731879787860931e-05	0.00020479875827279195	0.0	0.0	0.00046783625730994154	0.0	0.00017792944869244668	0.002690408831197648	0.0	0.0	0.0	0.0	0.0	0.0	0.000620058360089919
nrxn1a	4.0096230954290296e-05	0.0	1.8306301028814117e-05	0.0005899705014749262	0.0	0.0	0.0	0.0	0.0	0.0	0.0	0.0	0.0	0.0	0.0	0.0	0.0	0.0	7.671550652644855e-05
frya	0.0	0.0	0.0	0.0	0.0	0.0	0.0	0.0	0.0	0.0	0.0	0.0	0.0	0.0	0.0	0.0	0.0	0.0	0.00042439862784815117
vav2	0.0	0.00014686836588915443	0.0	0.0	0.0	0.001282686959708539	0.0	0.0	0.0	0.0	9.124587112433163e-06	0.0	0.0	0.0	0.00042355210342490747	0.0011480157591254208	0.0002902433578923867	0.0	0.000368797480916138
ptprsa	0.0	0.0	0.0	0.0	0.0	0.0	0.0	0.0	0.0	0.0	0.0	0.0	0.0	0.0	0.0024218492067629325	0.0	0.00020837984669196995	0.0	6.967738666163675e-05
synj1-1	0.0	0.0	0.0	0.0	0.0	0.0	0.0	0.0	0.0	0.0	0.0	0.0	0.0	1.6179266270274644e-05	0.0	0.0	0.0	0.0	0.0
ptprfa	0.0	0.0002069508792074449	0.0023706659832314282	0.0	0.007086034177961108	0.007017052191346714	0.0	0.0	5.847953216374269e-05	0.00015568240788790867	0.0	0.0	0.0	0.0	0.0	0.0	0.0	0.0	0.0
ap1g1	0.0	0.0	0.0	0.0	0.0	0.0	0.0	0.0	0.0	0.0	0.0	0.0	0.0	0.0	0.0	0.0	0.0	5.078049622700913e-05	0.00020621691203898555
adgrl2a-2	0.0	7.343418294457721e-05	0.0	0.0	0.0	0.0	0.0	0.0	0.0	0.0	0.0	0.0	0.0	0.0	0.0	0.0	0.0	0.0005027269126473904	0.00013513190140438644
vti1a	0.0	0.0	0.0	0.0	0.0	0.0	0.0	0.0	0.0	0.0	0.0	0.0	0.0	0.0	0.0	0.0	0.0	0.0	6.334307878330614e-05
nrg2b	0.0	0.001722365381790993	0.00027459451543221174	0.0	0.003697701826753094	0.001692284476254123	0.0	0.00016516185862144902	0.00029239766081871346	0.0	0.0005611621074146395	0.0	0.0	0.0018848845204869958	3.692505517037655e-05	0.006992459623763926	0.0	0.007490123193483847	0.004385452487764229
dctn1b	0.0	0.0	0.0	0.0	0.0	0.0	0.0	0.0	0.0	0.0	0.0	0.0	0.0	0.0009019940945678113	1.7376496550765435e-05	0.0	0.0	0.008358469678965703	0.0016068027651365325
kcnma1a	0.0	0.0	0.0	0.0	0.0	0.0	0.0	0.0	0.0	0.0	0.0001186196324616311	0.0	0.0	0.0	0.0	0.0011023560414329325	0.0	0.0	0.0
rapgef2	0.0	0.0	0.0	0.0	0.0	0.0	0.0	0.0	0.0	0.0	0.0	0.0	0.0	0.0	0.0	0.0	0.0	0.0	0.0002048092880660232
mapk8ip3	0.0	0.0	0.0	0.0	0.0	0.0	0.0	0.0	0.0	0.0	0.0	0.0	0.0	3.235853254054929e-05	4.344124137691359e-06	0.0	0.0	0.0	4.926683905368255e-06
ppfia4	0.0	0.0	0.0	0.0	0.0	0.0	0.0	0.0	0.0	0.0	0.0	0.0	0.0	0.0	0.0	0.0	0.0	0.0	0.0
robo1	0.0	0.0	0.0	0.0	0.0	0.0	0.0	0.0	0.0	0.0	0.0	0.0	0.0	0.0	2.6064744826148152e-05	0.0001108878858246145	0.0	0.0	5.560114693201317e-05
dop1a	0.0	0.006695862317582814	0.006242448650825614	0.0	0.0	0.004861275788475219	0.0	0.0	0.0	0.0	0.0	0.0	0.0	8.089633135137322e-06	0.0006190376896210186	0.0	0.00014140061025526532	0.0	0.0010719056554108362
ptprd-2	0.0	0.0	9.153150514407058e-06	0.0	0.0	0.0	0.0	0.0	0.0	0.0	0.0	0.0	0.0	0.0	0.0	0.0	0.0	0.0	0.0
trrap	4.0096230954290296e-05	0.0	1.8306301028814117e-05	0.0	0.0	0.0	0.0	0.0	0.0	0.0	0.0	0.0	0.0	0.0	0.0	0.0	0.0	0.0	0.0
adgrl2a-1	0.0	0.00026035755771259194	0.001546882436934793	0.0018190757128810225	0.0	0.0	0.001893939393939394	0.0005780665051750716	0.0	0.0	0.0004927277040713908	0.0	7.535795026375282e-05	0.0012377138696760101	0.0018831778136892039	0.007481670884754873	0.0	4.570244660430822e-05	0.0009072136505742402
nckap1	0.0	0.0	0.0	0.0	0.0	0.0	0.0	0.0	0.0	0.0	0.0	0.0	0.0	0.0003721231242163168	0.0	0.0	0.0	0.0	0.0017827557617568273
clasp2	0.0	2.002750443943015e-05	0.0	0.00031956735496558507	0.0	0.0	0.0	0.0	0.0006140350877192983	0.0	0.0	0.0	0.0	0.0	0.0	0.0	0.0	0.0	0.0
ergic3	0.0	0.0	0.0	0.0	0.0	0.0	0.0	0.0	0.0	0.0	0.0	0.0	0.0	0.00017392711240545242	0.0	0.0	0.0	0.0	0.0006897357467515558
nrg1	0.0	0.0	0.0	0.0	0.0	0.0	0.0	0.0	0.0	0.0	0.0	0.0	0.0	0.0	0.0	0.0	0.0	0.0	0.0
dctn4	0.0	0.0	0.0	0.0	0.0	0.0	0.0	0.0	0.0	0.0	0.0	0.0	0.0	0.005169275573352748	0.0004018314827364507	0.002237326166931928	1.4884274763712139e-05	0.006606542559133888	0.0016926678274872364
ptprfb	0.0	0.0	0.0	0.0	0.0	0.0	0.0	0.0	0.0	0.0	0.0	0.0	0.0	0.0	0.0	0.0	0.0	0.0	0.0
sgip1a	0.0	0.0	0.0	0.0	0.0	0.0	0.0	0.0	0.0	0.0	0.0	0.0	0.0	0.0	0.00036273436549722843	0.0	0.0	0.0	1.9002923634991842e-05
tenm4-1	0.0058941459502806735	0.0	0.0027001794017500825	0.0	0.0	0.0	0.0	0.0	0.0	0.0	0.0	0.0	0.0	0.012195121951219513	0.0015899494343950373	0.0012328123776971847	0.007263526084691523	0.00017773173679453194	0.006967034854177195
ptprd-1	0.0	0.0	0.0	0.0	0.0	0.0	0.0	0.0	0.0	0.0	0.0	0.0	0.0	3.235853254054929e-05	0.0	0.0	0.0	0.000583975706610605	9.290318221551568e-05
tenm3	0.0015637530072173216	0.02436012123316021	0.002810017207922967	0.03731563421828909	0.0037418974661166766	0.004828939142432147	0.0	0.0028077515965646335	0.05681286549707602	0.0	0.0007071555012135701	0.0	0.030519969856819894	0.0007402014318650649	0.005408434551425741	6.5228168132126175e-06	0.0	0.000523039111138194	0.0004272138757940759
ppp6r3	4.0096230954290296e-05	0.0	0.0	0.0	0.0	0.0	0.0	0.0	0.0	0.0	0.0003695457780535431	0.0	0.0	0.0	0.0	7.17509849453388e-05	0.0	0.0	6.615832672923086e-05
control-tcf7l2	0.034643143544506816	0.01615552024780699	0.14685314685314685	0.024459193706981318	0.008161461402474956	0.006316424860413478	0.0	0.009606914776480952	0.04011695906432749	0.0	0.0013276274248590252	0.0	0.0	0.0	0.000169420841369963	0.007859994259921205	0.0	0.003849161614007292	0.006770671309948946
